# Supplementary material for: Treatment outcomes of multi-drug-resistant and rifampicin-resistant tuberculosis with and without isolation of nontuberculous mycobacteria between 2018–2021: A retrospective cohort study in Ghana
Source: PLoS Negl Trop Dis. 2025 Jul 2;19(7):e0013204. doi: 10.1371/journal.pntd.0013204 (PMC12221066; doi:10.1371/journal.pntd.0013204)
Supplement: S1 File — (XLSX) [file pntd.0013204.s001.xlsx]

## Sheet: Sheet1
Year	No	study id	Age	Sex	Region	DRTBType	RegimenType	Combinationofdrugsgiven	weightkg	heightm2	BMIkgm2	BMIcat	PreviousTBtreatment	IfYescat123ormultiple	HIVstatus	HIVViralSuppression	HIVOntreatment	HIVTreatmentType	Diabetesmellitusstatus	TypeofDiabetesmellitus	Diabetesmellitustreatmenttype	Otherlungdiseases	Xpertatbaseline	Xpertmtbgroup	Cultureatbaseline	NTMSpecie	Smearatbaseline	MTBcDSTatbaseline	DRTBType2	SecondlineLPAatbaseline	Typeofpatient	Patient_Type	Diseaselocation	ChestXray	chestxray1	Month3smear	Month3culture	NTMSpecie2	Month3DSTasneeded	Month6smear	Month6culture	NTMSpecie3	Month6ChestXray	Month6ChestXrayinterpretati	Month6DSTasneeded	Month9smear	Month9culture	NTMSpecie4	Month9DST
2018	1	mdrrr001	38	male	Ashanti	MDR-TB	short course injectable-based	KM/Mfx/Pto/Z/E/H/Clz	46	1.62	17.5278	1	No		Negative	No							MTB Detected medium	1	Positive		unknown	MDR-TB	MDRTB		New	New	Pulmonary			unknown	Unknown			unknown	unknown					unknown	unknown
2018	2	mdrrr002	35	female	Ashanti	RR-TB	short course injectable-based	KM/Mfx/Pto/Z/E/H/Clz	40	1.63	15.0551	1	No		Negative	No							MTB detected high	1	Positive		unknown	R monoresistant	RRTB		New	New	Pulmonary			unknown	Unknown			unknown	unknown					unknown	unknown
2018	3	mdrrr003	36	male	Ashanti	MDR-TB	short course injectable-based	KM/Mfx/Pto/Z/E/H/Clz	52	1.63	19.5717	0	No		Negative	No							MTB Detected medium	1	Positive		unknown	MDR-TB	MDRTB		New	New	Pulmonary			Negative	Negative			Negative	Negative					Negative	Negative
2018	4	mdrrr004	72	female	Ashanti	MDR-TB	short course injectable-based	KM/Mfx/Pto/Z/E/H/Clz	47	1.58	18.8271	0	Yes	cat 1	Negative	unknown							MTB detected high	1	Positive		unknown	MDR-TB	MDRTB		Relapse	previously treated	Pulmonary			Positive	Negative			Negative	Negative					Negative	Negative
2018	5	mdrrr005	33	female	Ashanti	MDR-TB	short course injectable-based	KM/Mfx/Pto/Z/E/H/Clz	46	1.55	19.1467	0	Yes	cat 1	Negative	No							MTB Detected very low	2	Negative		unknown	MDR-TB	MDRTB		Other previously treatment	previously treated	Pulmonary			Negative	Negative			Negative	Negative					Negative	Negative
2018	6	mdrrr006	20	male	Ashanti	MDR-TB	short course injectable-based	KM/Mfx/Pto/Z/E/H/Clz	43	1.6	16.7969	1	Yes	cat 1	Negative	No							MTB Detected medium	1	Positive		unknown	RHE resisant	MDRTB		Other previously treatment	previously treated	Pulmonary			Negative	Negative			Negative	Negative					Negative	Negative
2018	7	mdrrr007	70	female	Ashanti	MDR-TB	short course injectable-based	KM/Mfx/Pto/Z/E/H/Clz	57	1.62	21.7193	0	Yes	cat 1	Negative	No			Yes	type 1	Insulin		MTB detected high	1	Positive		Positive	MDR-TB	MDRTB		Other previously treatment	previously treated	Pulmonary			Negative	Negative			Negative	Negative					Negative	Negative
2018	8	mdrrr008	49	male	Ashanti	MDR-TB	short course injectable-based	KM/Mfx/Pto/Z/E/H/Clz	50	1.6	19.5312	0	Yes	cat 1	Negative	No							MTB Detected medium	1	Positive		unknown	RHE resisant	MDRTB		Treatment after lost to follow up	previously treated	Pulmonary			Negative	Negative			Negative	Negative					Negative	Negative
2018	9	mdrrr009	67	female	Ashanti	MDR-TB	short course injectable-based	KM/Mfx/Pto/Z/E/H/Clz	42	1.57	17.0392	1	Yes		Positive	Yes	Yes	1st Line	Yes	type 1	Insulin		MTB detected high	1	Positive		unknown	MDR-TB	MDRTB		Relapse	previously treated	Pulmonary			Negative	Negative			Negative	Negative					Negative	Negative
2018	10	mdrrr010	19	male	Ashanti	MDR-TB	short course injectable-based	KM/Mfx/Pto/Z/E/H/Clz	57	1.6	22.2656	0	Yes	cat 1	Negative	No							MTB detected very high	1	Positive		unknown	MDR-TB	MDRTB		Treatment after lost to follow up	previously treated	Pulmonary			unknown	Unknown			unknown	unknown					unknown	unknown
2018	11	mdrrr011	47	male	Ashanti	MDR-TB	short course injectable-based	KM/Mfx/Pto/Z/E/H/Clz	56.3	1.58	22.5525	0	No	cat 1	Negative	No							MTB Detected medium	1	Positive		unknown	RHES resistant	MDRTB		New	New	Pulmonary			Negative	Negative			Negative	Negative					Negative	Negative
2018	12	mdrrr012	31	female	Ashanti	MDR-TB	short course injectable-based	KM/Mfx/Pto/Z/E/H/Clz	45	1.54	18.9745	0	Yes	cat 1	Negative	No							MTB Detected medium	1	Positive		unknown	MDR-TB	MDRTB		Relapse	previously treated	Pulmonary			Negative	Negative			Negative	Negative					Negative	Negative
2018	13	mdrrr013	43	male	Ashanti	RR-TB	short course injectable-based	KM/Mfx/Pto/Z/E/H/Clz	49	1.55	20.3954	0	Yes	cat 1	Negative	No			Yes	type 1	Metformin		MTB Detected very low	2	Positive		unknown	R monoresistant	RRTB		Treatment after lost to follow up	previously treated	Pulmonary			Positive	Positive			unknown	unknown					unknown	unknown
2018	14	mdrrr014	56	female	Ashanti	MDR-TB	short course injectable-based	KM/Mfx/Pto/Z/E/H/Clz	82	1.56	33.6949	0	Yes	cat 1	Negative	No							MTB detected high	1	Positive		unknown	MDR-TB	MDRTB		Relapse	previously treated	Pulmonary			unknown	Unknown			unknown	unknown					unknown	unknown
2018	15	mdrrr015	47	male	Ashanti	MDR-TB	short course injectable-based	KM/Mfx/Pto/Z/E/H/Clz	56.3	1.58	22.5525	0	Yes	cat 1	Negative	No							MTB Detected medium	1	Positive		unknown	RHES resistant	MDRTB		Relapse	previously treated	Pulmonary			unknown	Unknown			unknown	unknown					unknown	unknown
2018	16	mdrrr016	37	female	Ashanti	RR-TB	short course injectable-based	KM/Mfx/Pto/Z/E/H/Clz	64.7	1.68	22.9238	0	No		Negative	No							MTB detected high	1	Positive		unknown	R monoresistant	RRTB		New	New	Pulmonary			Negative	Negative			Negative	Negative					Negative	Negative
2018	17	mdrrr017	24	male	Ashanti	MDR-TB	short course injectable-based	KM/Mfx/Pto/Z/E/H/Clz	60	1.55	24.974	0	Yes	Unknown	Negative	No							MTB detected high	1	Unknown		unknown	MDR-TB	MDRTB		Treatment after failure	previously treated	Pulmonary			Negative	Negative			Negative	Negative					Negative	Negative
2018	18	mdrrr018	44	male	Ashanti	MDR-TB	short course injectable-based	KM/Mfx/Pto/Z/E/H/Clz	50	1.55	20.8117	0	Yes	cat 1	Positive	Yes	Yes	1st Line		unknown			MTB Detected medium	1	Positive		unknown	RHES resistant	MDRTB		Treatment after lost to follow up	previously treated	Pulmonary			unknown	Unknown			unknown	unknown					unknown	unknown
2018	19	mdrrr019	23	male	Ashanti	MDR-TB	short course injectable-based	KM/Mfx/Pto/Z/E/H/Clz	54	1.62	20.5761	0	Yes	cat 1	Negative	No							MTB Detected medium	1	Positive		unknown	RHE resisant	MDRTB		Treatment after failure	previously treated	Pulmonary			Negative	Negative			Negative	Negative					Positive	Positive
2018	20	mdrrr020	44	male	Ashanti	MDR-TB	short course injectable-based	KM/Mfx/Pto/Z/E/H/Clz	61	1.7	21.1073	0	No		Negative	No							MTB Detected medium	1	Positive		unknown	MDR-TB	MDRTB		New	New	Pulmonary			Negative	Negative			unknown	unknown					unknown	unknown
2018	21	mdrrr021	23	male	Ashanti	MDR-TB	short course injectable-based	KM/Mfx/Pto/Z/E/H/Clz	58	1.64	21.5645	0	No		Negative	No							MTB Detected medium	1	Positive		unknown	MDR-TB	MDRTB		New	New	Pulmonary			Negative	Negative			unknown	unknown					unknown	unknown
2018	22	mdrrr022	68	male	Ashanti	RR-TB	short course injectable-based	KM/Mfx/Pto/Z/E/H/Clz	62	1.58	24.8358	0	No		Negative	No							MTB Detected very low	2	Positive		unknown	R monoresistant	RRTB		New	New	Pulmonary			Negative	Negative			unknown	unknown					unknown	unknown
2018	23	mdrrr023	63	male	Ashanti	RR-TB	short course injectable-based	KM/Mfx/Pto/Z/E/H/Clz	51	1.55	21.2279	0	No		Negative	No							MTB Detected very low	2	Positive		unknown	R monoresistant	RRTB		New	New	Pulmonary			Negative	Negative			unknown	unknown					unknown	unknown
2018	24	mdrrr024	17	male	Ashanti	MDR-TB	short course injectable-based	KM/Mfx/Pto/Z/E/H/Clz	55	1.56	22.6003	0	Yes	cat 1	Negative	No							MTB Detected medium	1	Positive		unknown	MDR-TB	MDRTB		Relapse	previously treated	Pulmonary			Negative	Negative			Negative	Negative					Negative	Negative
2018	25	mdrrr025	41	male	Ashanti	MDR-TB	short course injectable-based	KM/Mfx/Pto/Z/E/H/Clz	56	1.64	20.8209	0	Yes	cat 1	Positive	No			Yes	type 2	Insulin		MTB Detected medium	1	Positive		unknown	RHE resisant	MDRTB		Relapse	previously treated	Pulmonary			Negative	Negative			unknown	unknown					unknown	unknown
2018	26	mdrrr026	43	male	Ashanti	MDR-TB	short course injectable-based	KM/Mfx/Pto/Z/E/H/Clz	49	1.55	20.3954	0	Yes	cat 1	Negative	No							MTB Detected very low	2	Positive		unknown	MDR-TB	MDRTB		Relapse	previously treated	Pulmonary			Negative	Negative			Negative	Negative					unknown	unknown
2018	27	mdrrr027	50	female	Ashanti	RR-TB	short course injectable-based	KM/Mfx/Pto/Z/E/H/Clz	48	1.6	18.75	0	No		Negative	No							MTB detected high	1	Positive		unknown	R monoresistant	RRTB		New	New	Pulmonary			Negative	Negative			Negative	Negative					Negative	Negative
2018	28	mdrrr028	36	male	Ashanti	MDR-TB	short course injectable-based	KM/Mfx/Pto/Z/E/H/Clz	46	1.63	17.3134	1	Yes	cat 1	Negative	No							MTB Detected medium	1	Positive		unknown	MDR-TB	MDRTB		Relapse	previously treated	Pulmonary			Negative	Negative			Negative	Negative					Negative	Negative
2018	29	mdrrr029	60	female	Brong Ahafo	RR-TB	short course injectable-based	KM,PTO,CS,LFX,Z,B6	60	1.75	19.5918	0	No		Negative	No			No		None	No	MTB Detected trace	3	Negative		Positive	R monoresistant	RRTB	FQ susceptibe	New	New	Pulmonary			Negative	Negative			Negative	unknown					unknown	unknown
2018	30	mdrrr030	47	male	Brong Ahafo	MDR-TB	short course injectable-based	KM,PTO,Cfz,LFX,Z,B6	57	1.68	20.1956	0	Yes	cat 1	Negative	No			No		None	No	MTB detected high	1	Positive		Positive	MDR-TB	MDRTB	FQ susceptibe	Treatment after failure	previously treated	Pulmonary			Negative	Negative			Negative	Negative		Normal	Improved		Negative	Negative
2018	31	mdrrr031	17	female	Brong Ahafo	RR-TB	short course injectable-based	KM/Mfx/Pto/Z/E/H/Clz	49	1.53	20.9321	0	No	cat 1	Negative	No			No		None	No	MTB detected high	1	Positive		Positive	R monoresistant	RRTB	FQ susceptibe	New	New	Pulmonary			unknown	Unknown			unknown	unknown					unknown	unknown
2018	32	mdrrr032	54	male	Brong Ahafo	MDR-TB	short course injectable-based	KM/Mfx/Pto/Z/E/H/Clz	52	1.54	21.9261	0	Yes	Unknown	Negative	No			No		None	No	MTB detected very high	1	Positive		Positive	MDR-TB	MDRTB	FQ susceptibe	Relapse	previously treated	Pulmonary			unknown	Unknown			unknown	unknown					unknown	unknown
2018	33	mdrrr033	33	male	Brong Ahafo	MDR-TB	short course injectable-based	KM/Mfx/Pto/Z/E/H/Clz	55	1.73	18.3768	0	Yes	cat 1	Negative	No			No		None	No	MTB Detected medium	1	Positive		Positive	MDR-TB	MDRTB	FQ susceptibe	Relapse	previously treated	Pulmonary			Negative	Negative	M. intracellulare	4	Negative	Negative		Normal	Improved		Negative	Negative
2018	34	mdrrr034	35	male	Brong Ahafo	MDR-TB	short course injectable-based	KM/Mfx/Pto/Z/E/H/Clz	60	1.73	20.0474	0	Yes	Unknown	Negative	No			No		None	No	MTB Detected very low	2	Positive		Positive	MDR-TB	MDRTB	FQ susceptibe	Relapse	previously treated	Pulmonary			Negative	Negative			Negative	Negative		Normal	Improved		Negative	Negative
2018	35	mdrrr035	38	male	Brong Ahafo	RR-TB	short course injectable-based	KM/Mfx/Pto/Z/E/H/Clz	45	1.58	18.026	0	No	cat 1	Positive	Yes	Yes	1st Line	No		None	No	MTB Detected medium	1	Positive		Positive	R monoresistant	RRTB	FQ susceptibe	New	New	Pulmonary			Negative	Negative			Negative	Negative		Normal	Improved		Negative	Negative
2018	36	mdrrr036	33	male	Brong Ahafo	RR-TB	short course injectable-based	KM/Mfx/Pto/Z/E/H/Clz	49	1.52	21.2084	0	Yes	Unknown	Negative	No			No		None	No	MTB Detected very low	2	Positive		Positive	R monoresistant	RRTB	FQ susceptibe	Treatment after failure	previously treated	Pulmonary			Negative	Negative			Negative	Negative		Normal	Improved		Negative	Negative
2018	37	mdrrr037	31	male	Brong Ahafo	RR-TB	short course injectable-based	KM/Mfx/Pto/Z/E/H/Clz	58	1.67	20.7967	0	No	Unknown	Negative	No			No		None	No	MTB Detected trace	3	Positive		Positive	R monoresistant	RRTB	FQ susceptibe	New	New	Pulmonary	consolidation	disease	Negative	Positive			Negative	Positive	Mycobacterium intracelluare at month 8	Normal	Improved		Negative	Positive
2018	38	mdrrr038	25	male	Brong Ahafo	RR-TB	short course injectable-based	KM/Mfx/Pto/Z/E/H/Clz	40	1.66	14.5159	1	Yes	cat 1	Positive	Yes	Yes	1st Line	No	unknown	None	No	MTB Detected very low	2	Positive		Positive	R monoresistant	RRTB	FQ susceptibe	Treatment after failure	previously treated	Pulmonary			Negative	Negative			Negative	Negative		Normal	Improved		Negative	Negative
2018	39	mdrrr039	44	male	Brong Ahafo	MDR-TB	short course injectable-based	KM/Mfx/Pto/Z/E/H/Clz	60	1.72	20.2812	0	Yes	Unknown	Negative	No			No		None	No	MTB Detected medium	1	Positive		Positive	MDR-TB	MDRTB	FQ susceptibe	Relapse	previously treated	Pulmonary			Negative	Negative			Negative	Negative		Normal	Improved		Negative	Negative
2018	40	mdrrr040	38	male	Brong Ahafo	RR-TB	short course injectable-based	KM/Mfx/Pto/Z/E/H/Clz	51	1.52	22.0741	0	Yes	Unknown	Positive	Yes	Yes	1st Line	No		None	No	MTB Detected very low	2	Positive		Positive	R monoresistant	RRTB	FQ susceptibe	Treatment after failure	previously treated	Pulmonary			Negative	Negative			Negative	Negative		Normal	Improved		Negative	Negative
2018	41	mdrrr041	42	female	Brong Ahafo	RR-TB	short course injectable-based	KM/Mfx/Pto/Z/E/H/Clz	33	1.64	12.2695	1	Yes	Unknown	Negative	No			No		None	No	MTB Detected very low	2	Negative		Positive	R Monoresistant	RRTB	FQ susceptibe	Relapse	previously treated	Pulmonary			Negative	Negative			Negative	Negative		Normal	Improved		Negative	Negative
2018	42	mdrrr042	24	female	greater accra	MDR-TB	short course injectable-based	KM,PTO,CS,LFX,Z,B6	64	1.56	26.2985	0	No		Negative	No			No	unknown	None	No	MTB Detected medium	1	Positive		Positive	MDR-TB	MDRTB	unknown	New	New	Pulmonary	Consolidation and effusion	disease	Positive	Positive			Negative	Negative		unknown			Negative	Negative
2018	43	mdrrr043	54	male	eastern	MDR-TB	short course injectable-based	E,Z,Mfx,Pto,Km,Cfz,Hhd	49.5	1.79	15.449	1	Yes	cat 1	Negative	unknown							MTB detected high	1	Positive		Positive	MDR-TB	MDRTB	FQ susceptibe	Treatment after failure	previously treated	Pulmonary	unknown		Positive	Negative			Negative	Negative		unknown			Negative	Negative
2018	44	mdrrr044	50	female	eastern	MDR-TB	short course injectable-based	E,Z,Mfx,Pto,Km,Cfz,Hhd	34.5	1.49	15.5398	1	Yes	cat 1	Positive	unknown	Yes	1st Line		unknown			MTB Detected medium	1	Positive		unknown	MDR-TB	MDRTB	FQ susceptibe	Treatment after failure	previously treated	Pulmonary	unknown		unknown	Unknown			unknown	unknown					unknown	unknown
2018	45	mdrrr045	41	female	eastern	MDR-TB	short course injectable-based	E,Z,Mfx,Pto,Km,Cfz,Hhd	62	1.6	24.2187	0	Yes	cat 1	Positive	unknown	Yes	1st Line		unknown			Unknown		Positive		Negative	MDR-TB	MDRTB	FQ susceptibe	Relapse	previously treated	Pulmonary	unknown		Negative	Negative			Negative	Negative					Negative	Negative
2018	46	mdrrr046	65	male	eastern	MDR-TB	short course injectable-based	E,Z,Mfx,Pto,Km,Cfz,Hhd	41.2	1.7	14.2561	1			Negative								MTB Detected medium	1	Positive		unknown	MDR-TB	MDRTB	FQ susceptibe	Unknown previous TB treatment history	previously treated	Pulmonary	Consolidation	disease	unknown	Unknown			unknown	unknown					unknown	unknown
2018	47	mdrrr047	30	male	eastern	RR-TB	short course injectable-based	E,Z,Mfx,Pto,Km,Cfz,Hhd	53	1.75	17.3061	1	No		Negative								MTB Detected medium	1	Positive		unknown	R monoresistant	RRTB	FQ susceptibe	New	New	Pulmonary	Consolidation	disease	Negative	Unknown			Negative	Positive	Mycobacterium intracelluare				unknown	unknown
2018	48	mdrrr048	47	female	eastern	MDR-TB	short course injectable-based	E,Z,Mfx,Pto,Km,Cfz,Hhd	40.1	1.66	14.5522	1	No		Positive	unknown	No			unknown			Unknown		Positive		Negative	MDR-TB	MDRTB	FQ susceptibe	New	New	Pulmonary	Consolidation	disease	unknown	Unknown			unknown	unknown					unknown	unknown
2018	49	mdrrr049	55	male	eastern	RR-TB	short course injectable-based	E,Z,Mfx,Pto,Km,Cfz,Hhd	37.2	1.53	15.8913	1			Negative								Unknown		Positive		unknown	R monoresistant	RRTB	FQ susceptibe	Unknown previous TB treatment history	previously treated	Pulmonary	unknown		Positive	Negative			unknown	unknown					unknown	unknown
2018	50	mdrrr050	41	male	eastern	MDR-TB	short course injectable-based	E,Z,Mfx,Pto,Km,Cfz,H	46	1.75	15.0204	1	Yes	cat 1	Negative	unknown							Unknown		Positive		Positive	RHE resisant	MDRTB	FQ susceptibe	Treatment after failure	previously treated	Pulmonary	unknown		unknown	Unknown	Mycobacterium intracellulare at month 5		unknown	unknown					unknown	unknown
2018	51	mdrrr051	42	male	eastern	MDR-TB	short course injectable-based	E,Z,Mfx,Pto,Km,Cfz,Hhd	43.2	1.68	15.3061	1	Yes	cat 1	Negative	unknown							Unknown		Positive		unknown	MDR-TB	MDRTB	FQ susceptibe	Treatment after failure	previously treated	Pulmonary	unknown		unknown	Unknown			unknown	unknown					unknown	unknown
2018	52	mdrrr052	82	female	eastern	RR-TB	short course injectable-based	E,Z,Mfx,Pto,Cm,Cfz,Hhd	56	1.69	19.6072	0	No		Negative								MTB Detected very low	2	Unknown		Negative	R monoresistant	RRTB	FQ susceptibe	New	New	Pulmonary	unknown		Negative	Positive	Mycobacterium fortuitium at month 4		Negative	Negative		unknown			Negative	Negative
2018	53	mdrrr053	59	female	eastern	RR-TB	short course injectable-based	E,Z,Mfx,Pto,Km,Cfz,Hhd	43.8	1.49	19.7288	0	Yes	cat 1	Positive	unknown	Yes	1st Line	Yes	type 2	Metformin	No	MTB Detected very low	2	Positive		Positive	R monoresistant	RRTB	FQ susceptibe	Relapse	previously treated	Pulmonary	unknown		Negative	Unknown			unknown	unknown					unknown	unknown
2018	54	mdrrr054	41	male	eastern	MDR-TB	short course injectable-based	E,Z,Mfx,Pto,Km,Cfz,Hhd	51	1.68	18.0697	0	No		Negative								MTB Detected medium	1	Positive		Negative	MDR-TB	MDRTB	FQ susceptibe	New	New	Pulmonary	unknown		unknown	Negative			Negative	Negative					Negative	Negative
2018	55	mdrrr055	25	female	eastern	MDR-TB	short course injectable-based	E,Z,Mfx,Pto,Km,Cfz,Hhd	38.4	1.5	17.0667	1	Yes	cat 1	Negative	unknown						No	MTB Detected medium	1	Positive		Positive	MDR-TB	MDRTB	FQ susceptibe	Relapse	previously treated	Pulmonary	unknown		Negative	Negative			unknown	unknown					unknown	unknown
2018	56	mdrrr056	45	male	eastern	RR-TB	short course injectable-based	E,Z,Mfx,Pto,Km,Cfz,Hhd	47.3	1.78	14.9287	1	No		Negative								MTB detected high	1	Positive		Positive	R monoresistant	RRTB	FQ susceptibe	New	New	Pulmonary	unknown		Negative	Negative			Negative	unknown					unknown	unknown
2018	57	mdrrr057	50	female	eastern	RR-TB	short course injectable-based	E,Z,Mfx,Pto,Km,Cfz,Hhd	40.3	1.56	16.5598	1	Yes	cat 1	Positive	Yes	Yes	1st Line	No			No	MTB detected high	1	Unknown		unknown	R monoresistant	RRTB	FQ susceptibe	Relapse	previously treated	Pulmonary	unknown		Negative	Negative			unknown	unknown					unknown	unknown
2018	58	mdrrr058	52	male	eastern	MDR-TB	short course injectable-based	E,Z,Mfx,Pto,Km,Cfz,Hhd							Negative								MTB Detected very low	2	Positive		Negative	MDR-TB	MDRTB	FQ susceptibe	Unknown previous TB treatment history	previously treated	Pulmonary	Consolidation	disease	unknown	Unknown			unknown	unknown					unknown	unknown
2018	59	mdrrr059	34	female	eastern	RR-TB	short course injectable-based	E,Z,Mfx,Pto,Km,Cfz,Hhd							Negative								Unknown		Unknown		unknown	unknown	RRTB INH unkn		Unknown previous TB treatment history	previously treated	Pulmonary			unknown	Unknown			unknown	unknown					unknown	unknown
2019	60	mdrrr060	60	female	Ashanti	MDR-TB	short course injectable-based	KM/Mfx/Pto/Z/E			17.9	1	No		Positive	Yes	Yes	1st Line		unknown			MTB Detected medium	1	Positive		Positive	MDR-TB	MDRTB	FQ susceptibe	New	New	Pulmonary			Negative	Negative			Negative	Negative					unknown	unknown
2019	61	mdrrr061	26	male	Ashanti	MDR-TB	short course injectable-based	KM/Mfx/Pto/Z/E			17.4	1	No		Negative								MTB Detected very low	2	Positive		Positive	MDR-TB	MDRTB	FQ susceptibe	New	New	Pulmonary			Negative	Negative			Negative	Negative					Negative	Negative
2019	62	mdrrr062	45	male	Ashanti	RR-TB	short course injectable-based	KM/Mfx/Pto/Z/E							unknown	unknown							MTB detected high	1	Positive		Positive	R monoresistant	RRTB	FQ susceptibe	Relapse	previously treated	Pulmonary			unknown	Unknown			unknown	unknown					unknown	unknown
2019	63	mdrrr063	37	male	Ashanti	RR-TB	short course injectable-based	KM/Mfx/Pto/Z/E					No		unknown	unknown							MTB Detected medium	1	Positive		Positive	R monoresistant	RRTB	FQ susceptibe	New	New	Pulmonary			unknown	Unknown			unknown	unknown					unknown	unknown
2019	64	mdrrr064	52	male	Ashanti	MDR-TB	short course injectable-based	KM/Mfx/Pto/Z/E			21.2	0	Yes	Unknown	Positive	Yes	Yes	1st Line		unknown			MTB detected high	1	Positive		Positive	MDR-TB	MDRTB	FQ susceptibe	Treatment after lost to follow up	previously treated	Pulmonary			Negative	Negative			unknown	unknown					unknown	unknown
2019	65	mdrrr065	24	male	Ashanti	MDR-TB	short course injectable-based	KM/Mfx/Pto/Z/E			26.9	0	No		Negative								MTB Detected very low	2	Positive		Positive	MDR-TB	MDRTB	FQ susceptibe	New	New	Pulmonary			Negative	Negative			Negative	Negative					Negative	Negative
2019	66	mdrrr066	70	male	Ashanti	MDR-TB	short course injectable-based	KM/Mfx/Pto/Z/E			20.8	0	Yes	Unknown	Negative	unknown							MTB Detected very low	2	Negative		Negative	MDR-TB	MDRTB	FQ susceptibe	Relapse	previously treated	Pulmonary			Negative	Negative			Negative	Negative					Negative	Negative
2019	67	mdrrr067	37	female	Ashanti	RR-TB	short course injectable-based	KM/Mfx/Pto/Z/E			11.1	1	No		Positive	unknown				unknown			MTB Detected medium	1	Negative		Positive	R monoresistant	RRTB	FQ susceptibe	New	New	Pulmonary			Negative	Negative			unknown	unknown					unknown	unknown
2019	68	mdrrr068	53	male	Ashanti	MDR-TB	short course injectable-based	KM/Mfx/Pto/Z/E			19.9	0	No		Negative								MTB detected high	1	Negative		Positive	MDR-TB	MDRTB	FQ susceptibe	New	New	Pulmonary			Negative	Negative			Negative	Negative					Negative	Negative
2019	69	mdrrr069	37	male	Ashanti	RR-TB	short course injectable-based	KM/Mfx/Pto/Z/E			21.4	0	No		Positive	unknown	Yes	1st Line		unknown			MTB Detected medium	1	Positive		Positive	R monoresistant	RRTB	FQ susceptibe	New	New	Pulmonary			Negative	Negative			Negative	Negative					Negative	Negative
2019	70	mdrrr070	53	male	Ashanti	RR-TB	short course injectable-based	KM/Mfx/Pto/Z/E			21.7	0	Yes	Unknown	Negative	unknown							MTB Detected medium	1	Positive		Positive	R monoresistant	RRTB	FQ susceptibe	Relapse	previously treated	Pulmonary			Negative	Negative			Negative	Negative					Negative	Negative
2019	71	mdrrr071	60	male	Ashanti	MDR-TB	short course injectable-based	KM/Mfx/Pto/Z/E			14.2	1	Yes	Unknown	Negative	unknown							MTB Detected very low	2	Positive		Positive	MDR-TB	MDRTB	FQ susceptibe	Relapse	previously treated	Pulmonary			Positive	Negative			Negative	Negative					Negative	Negative
2019	72	mdrrr072	56	male	Ashanti	MDR-TB	short course injectable-based	KM/Mfx/Pto/Z/E			19.2	0	Yes	Unknown	Negative	unknown							MTB detected high	1	Positive		Positive	RHE resisant	MDRTB	FQ susceptibe	Relapse	previously treated	Pulmonary			Negative	Negative			Negative	Negative					Negative	Negative
2019	73	mdrrr073	75	male	Ashanti	RR-TB	short course injectable-based	KM/Mfx/Pto/Z/E			18.3	0	Yes	Unknown	Negative	unknown							MTB Detected medium	1	Positive		Positive	R monoresistant	RRTB	FQ susceptibe	Relapse	previously treated	Pulmonary			Negative	Negative			unknown	unknown					unknown	unknown
2019	74	mdrrr074	58	male	Ashanti	MDR-TB	short course injectable-based	KM/Mfx/Pto/Z/E			20.3	0	Yes	cat 1	Negative	unknown							MTB Detected medium	1	Unknown		Positive	MDR-TB	MDRTB	FQ susceptibe	Relapse	previously treated	Pulmonary			Negative	Negative			Negative	Negative	Mycobacterium malmoense at month 8				Negative	Negative
2019	75	mdrrr075	27	male	Ashanti	MDR-TB	short course injectable-based	KM/Mfx/Pto/Z/E			16.3	1	Yes	Unknown	Negative	unknown							MTB detected high	1	Positive		Positive	MDR-TB	MDRTB	FQ susceptibe	Treatment after failure	previously treated	Pulmonary			Negative	Negative			Negative	Negative					Negative	Negative
2019	76	mdrrr076	37	male	Ashanti	RR-TB	short course injectable-based	KM/Mfx/Pto/Z/E			20.1	0	Yes	Unknown	Negative	unknown							MTB Detected medium	1	Negative		Positive	R monoresistant	RRTB	FQ susceptibe	Relapse	previously treated	Pulmonary			Negative	Negative			unknown	unknown					unknown	unknown
2019	77	mdrrr077	56	male	Ashanti	MDR-TB	short course injectable-based	KM/Mfx/Pto/Z/E			21.6	0	Yes	Unknown	Negative	unknown							MTB Detected medium	1	Positive		Positive	MDR-TB	MDRTB	FQ susceptibe	Relapse	previously treated	Pulmonary			unknown	Unknown			unknown	unknown					unknown	unknown
2019	78	mdrrr078	41	male	Ashanti	RR-TB	short course injectable-based	KM/Mfx/Pto/Z/E			19.2	0	Yes	Unknown	Negative	unknown							MTB detected high	1	Positive		Positive	R monoresistant	RRTB	FQ susceptibe	Relapse	previously treated	Pulmonary			Negative	Negative			Negative	Negative					unknown	unknown
2019	79	mdrrr079	41	male	Ashanti	RR-TB	short course injectable-based	KM/Mfx/Pto/Z/E			16.5	1	Yes	Unknown	Negative	unknown							MTB Detected very low	2	Positive		Positive	R monoresistant	RRTB	FQ susceptibe	Relapse	previously treated	Pulmonary			Negative	Negative			unknown	unknown					unknown	unknown
2019	80	mdrrr080	26	male	Ashanti	MDR-TB	short course injectable-based	KM/Mfx/Pto/Z/E			14.3	1	Yes	Unknown	Negative	unknown							MTB Detected very low	2	Positive		Negative	MDR-TB	MDRTB	FQ susceptibe	Relapse	previously treated	Pulmonary			Positive	Positive			Negative	Negative					Positive	Positive
2019	81	mdrrr081	29	female	Ashanti	RR-TB	short course injectable-based	KM/Mfx/Pto/Z/E			15.9	1	Yes	Unknown	Negative	unknown							MTB Detected medium	1	Positive		Positive	R monoresistant	RRTB	FQ susceptibe	Relapse	previously treated	Pulmonary			Negative	Negative			Negative	Negative					Negative	Negative
2019	82	mdrrr082	19	male	Ashanti	RR-TB	short course injectable-based	KM/Mfx/Pto/Z/E			16.1	1	No	Unknown	Negative	unknown							MTB Detected medium	1	Positive		Positive	R monoresistant	RRTB	FQ susceptibe	New	New	Pulmonary			Negative	Negative			Negative	Negative					unknown	unknown
2019	83	mdrrr083	50	male	Ashanti	MDR-TB	short course injectable-based	KM/Mfx/Pto/Z/E			25.1	0	Yes		Negative								MTB Detected very low	2	Positive		Positive	MDR-TB	MDRTB	FQ susceptibe	Relapse	previously treated	Pulmonary			unknown	Unknown			unknown	unknown					unknown	unknown
2019	84	mdrrr084	60	male	Ashanti	MDR-TB	short course injectable-based	KM/Mfx/Pto/Z/E			26.4	0	No	Unknown	Negative	unknown							MTB Detected very low	2	Positive		Positive	MDR-TB	MDRTB	FQ susceptibe	New	New	Pulmonary			Negative	Negative			unknown	unknown					unknown	unknown
2019	85	mdrrr085	34	female	Ashanti	MDR-TB	short course injectable-based	KM/Mfx/Pto/Z/E			16.1	1	No		Positive	Yes	Yes	1st Line		unknown			MTB detected high	1	Positive		Positive	MDR-TB	MDRTB	FQ susceptibe	New	New	Pulmonary			Negative	Negative			Negative	Negative					Negative	Negative
2019	86	mdrrr086	55	male	Ashanti	RR-TB	short course injectable-based	KM/Mfx/Pto/Z/E			19.5	0	No		Negative								MTB detected high	1	Negative		Positive	R monoresistant	RRTB	FQ susceptibe	New	New	Pulmonary			unknown	Unknown			unknown	unknown					unknown	unknown
2019	87	mdrrr087	62	male	Ashanti	RR-TB	short course injectable-based	KM/Mfx/Pto/Z/E			18.1	0	Yes	Unknown	unknown	unknown							MTB Detected medium	1	Negative		Positive	R monoresistant	RRTB	FQ susceptibe	Relapse	previously treated	Pulmonary			unknown	Unknown			unknown	unknown					unknown	unknown
2019	88	mdrrr088	70	male	Ashanti	MDR-TB	short course injectable-based	KM/Mfx/Pto/Z/E			18.9	0	Yes	Unknown	unknown	unknown							MTB Detected medium	1	Positive		Positive	MDR-TB	MDRTB	FQ susceptibe	Relapse	previously treated	Pulmonary			unknown	Unknown			unknown	unknown					unknown	unknown
2019	89	mdrrr089	34	male	Ashanti	RR-TB	short course injectable-based	KM/Mfx/Pto/Z/E			23.5	0	Yes		Negative								MTB Detected very low	2	Positive		Positive	unknown	RRTB INH unkn	FQ susceptibe	Treatment after lost to follow up	previously treated	Pulmonary			Negative	Negative			Negative	Negative					Negative	Negative
2019	90	mdrrr090	28	male	Ashanti	RR-TB	short course injectable-based	KM/Mfx/Pto/Z/E/hH/Cfz			19.5	0	No	Unknown	unknown	unknown							MTB Detected very low	2	Positive		Positive	R monoresistant	RRTB	FQ susceptibe	New	New	Pulmonary			unknown	Unknown			unknown	unknown					unknown	unknown
2019	91	mdrrr091	21	female	Ashanti	RR-TB	short course injectable-based	KM/Mfx/Pto/Z/E/hH/Cfz			12.5	1	Yes	Unknown	Negative	unknown							MTB detected high	1	Positive		Negative	R monoresistant	RRTB	FQ susceptibe	Relapse	previously treated	Pulmonary			Negative	Negative			Negative	Negative					unknown	unknown
2019	92	mdrrr092	61	male	Ashanti	RR-TB	short course injectable-based	KM/Mfx/Pto/Z/E/hH/Cfz			22.3	0	Yes	Unknown	Negative	unknown							MTB detected high	1	Positive		Positive	R monoresistant	RRTB	FQ susceptibe	Relapse	previously treated	Pulmonary			unknown	Unknown			unknown	unknown					unknown	unknown
2019	93	mdrrr093	21	female	Ashanti	MDR-TB	short course injectable-based	KM/Mfx/Pto/Z/E/hH/Cfz			15.7	1	No		Negative								MTB Detected medium	1	Positive		Positive	MDR-TB	MDRTB	FQ susceptibe	New	New	Pulmonary			unknown	Unknown			unknown	unknown					unknown	unknown
2019	94	mdrrr094	53	male	Ashanti	MDR-TB	short course injectable-based	KM/Mfx/Pto/Z/E/hH/Cfz			16.1	1	No		Negative								MTB detected high	1	Positive		Positive	MDR-TB	MDRTB	FQ susceptibe	New	New	Pulmonary			Negative	Negative			Negative	Negative					Negative	Negative
2019	95	mdrrr095	49	male	Ashanti	MDR-TB	short course injectable-based	KM/Mfx/Pto/Z/E/hH/Cfz			14.2	1	Yes	Unknown	Negative	unknown							MTB Detected medium	1	Negative		Positive	MDR-TB	MDRTB	FQ susceptibe	Relapse	previously treated	Pulmonary			Negative	Negative			Negative	Negative					Negative	Negative
2019	96	mdrrr096	42	male	Ashanti	MDR-TB	short course injectable-based	KM/Mfx/Pto/Z/E/hH/Cfz			18.9	0	No		Negative								MTB Detected very low	2	Positive		Positive	MDR-TB	MDRTB	FQ susceptibe	New	New	Pulmonary			Negative	Negative			Negative	Negative					Negative	Negative
2019	97	mdrrr097	53	male	Ashanti	MDR-TB	short course injectable-based	KM/Mfx/Pto/Z/E/hH/Cfz			21.2	0	Yes	Unknown	Negative	unknown							MTB Detected medium	1	Positive		Positive	MDR-TB	MDRTB	FQ susceptibe	Relapse	previously treated	Pulmonary			unknown	Unknown			unknown	unknown					unknown	unknown
2019	98	mdrrr098	29	male	Ashanti	MDR-TB	short course injectable-based	KM/Mfx/Pto/Z/E/hH/Cfz			16.7	1	No		Negative								MTB detected high	1	Positive		Positive	MDR-TB	MDRTB	FQ susceptibe	New	New	Pulmonary			Negative	Negative			Negative	Negative					Negative	Negative
2019	99	mdrrr099	26	female	Ashanti	MDR-TB	short course injectable-based	KM/Mfx/Pto/Z/E/hH/Cfz			14.2	1	Yes	Unknown	Negative	unknown							MTB detected high	1	Positive		Positive	MDR-TB	MDRTB	FQ susceptibe	Relapse	previously treated	Pulmonary			Negative	Negative			Negative	Negative					Negative	Negative
2019	100	mdrrr100	68	male	Ashanti	MDR-TB	short course injectable-based	KM/Mfx/Pto/Z/E/hH/Cfz			23.7	0	Yes	Unknown	Negative	unknown							MTB Detected very low	2	Positive		Positive	MDR-TB	MDRTB	FQ susceptibe	Relapse	previously treated	Pulmonary			Negative	Negative			Negative	Negative					unknown	unknown
2019	101	mdrrr101	22	female	Ashanti	MDR-TB	short course injectable-based	KM/Mfx/Pto/Z/E/hH/Cfz			19.6	0	Yes		Positive	unknown				unknown			MTB Detected medium	1	Positive		Positive	MDR-TB	MDRTB	FQ susceptibe	Relapse	previously treated	Pulmonary			unknown	Unknown			unknown	unknown					unknown	unknown
2019	102	mdrrr102	40	male	Ashanti	MDR-TB	short course injectable-based	KM/Mfx/Pto/Z/E/hH/Cfz			25.4	0	Yes	Unknown	Negative	unknown							MTB Detected very low	2	Negative		Positive	MDR-TB	MDRTB	FQ susceptibe	Treatment after failure	previously treated	Pulmonary			unknown	Unknown			unknown	unknown					unknown	unknown
2019	103	mdrrr103	34	female	Ashanti	MDR-TB	short course injectable-based	KM/Mfx/Pto/Z/E/hH/Cfz			26.3	0	No		Negative								MTB detected high	1	Positive		Positive	MDR-TB	MDRTB	FQ susceptibe	New	New	Pulmonary			unknown	Unknown			unknown	unknown					unknown	unknown
2019	104	mdrrr104	68	male	Ashanti	MDR-TB	short course injectable-based	KM/Mfx/Pto/Z/E/hH/Cfz			19.6	0	Yes	Unknown	Negative	unknown							MTB detected high	1	Positive		Positive	MDR-TB	MDRTB	FQ susceptibe	Treatment after failure	previously treated	Pulmonary			unknown	Unknown			unknown	unknown					unknown	unknown
2019	105	mdrrr105	27	female	Ashanti	MDR-TB	short course injectable-based	KM/Mfx/Pto/Z/E/hH/Cfz			17.8	1	Yes	Unknown	Negative	unknown							MTB Detected medium	1	Unknown		Positive	MDR-TB	MDRTB	FQ susceptibe	Relapse	previously treated	Pulmonary			Negative	Negative			Negative	Negative					Negative	Negative
2019	106	mdrrr106	64	male	Ashanti	MDR-TB	short course injectable-based	KM/Mfx/Pto/Z/E/hH/Cfz			23.7	0	Yes	Unknown	Negative	unknown							MTB Detected medium	1	Positive		Positive	MDR-TB	MDRTB	FQ susceptibe	Relapse	previously treated	Pulmonary			Negative	Negative			Negative	Negative					Negative	Negative
2019	107	mdrrr107	43	male	Ashanti	MDR-TB	short course injectable-based	KM/Mfx/Pto/Z/E/hH/Cfz			21.3	0	Yes	Unknown	Negative	unknown							MTB detected high	1	Positive		Positive	MDR-TB	MDRTB	FQ susceptibe	Relapse	previously treated	Pulmonary			Negative	Negative			Negative	Negative					Negative	Negative
2019	108	mdrrr108	46	male	Ashanti	MDR-TB	short course injectable-based	KM/Mfx/Pto/Z/E/hH/Cfz			18	0	Yes	Unknown	Negative	unknown							MTB Detected very low	2	Negative		Positive	MDR-TB	MDRTB	FQ susceptibe	Relapse	previously treated	Pulmonary			Negative	Negative			Negative	Negative					Negative	Negative
2019	109	mdrrr109	27	male	Ashanti	MDR-TB	short course injectable-based	KM/Mfx/Pto/Z/E/hH/Cfz			19.3	0	No		Negative								MTB Detected medium	1	Positive		Positive	MDR-TB	MDRTB	FQ susceptibe	New	New	Pulmonary			Negative	Negative			Negative	Negative					unknown	unknown
2019	110	mdrrr110	80	male	Ashanti	MDR-TB	short course injectable-based	KM/Mfx/Pto/Z/E/hH/Cfz			17.2	1	Yes	Unknown	Negative	unknown							MTB Detected medium	1	Positive		Positive	MDR-TB	MDRTB	FQ susceptibe	Treatment after failure	previously treated	Pulmonary			unknown	Unknown			unknown	unknown					unknown	unknown
2019	111	mdrrr111	45	male	Ashanti	MDR-TB	short course injectable-based	KM/Mfx/Pto/Z/E/hH/Cfz			21.4	0	Yes	Unknown	Negative	unknown							MTB Detected medium	1	Positive		Positive	MDR-TB	MDRTB	FQ susceptibe	Relapse	previously treated	Pulmonary			Negative	Negative			unknown	unknown					unknown	unknown
2019	112	mdrrr112	55	male	Ashanti	MDR-TB	short course injectable-based	KM/Mfx/Pto/Z/E/hH/Cfz			19.5	0	No		Negative								MTB Detected medium	1	Positive		Positive	MDR-TB	MDRTB	FQ susceptibe	New	New	Pulmonary			unknown	Unknown			unknown	unknown					unknown	unknown
2019	113	mdrrr113	43	male	Ashanti	MDR-TB	short course injectable-based	KM/Mfx/Pto/Z/E/hH/Cfz			19.5	0	Yes	Unknown	Negative	unknown							MTB Detected medium	1	Positive		Positive	MDR-TB	MDRTB	FQ susceptibe	Relapse	previously treated	Pulmonary			unknown	Unknown			unknown	unknown					unknown	unknown
2019	114	mdrrr114	43	female	Ashanti	MDR-TB	short course injectable-based	KM/Mfx/Pto/Z/E/hH/Cfz			13.1	1	Yes	Unknown	Negative	unknown							MTB Detected very low	2	Positive		Positive	MDR-TB	MDRTB	FQ susceptibe	Relapse	previously treated	Pulmonary			Negative	Negative			Negative	Negative					Negative	Negative
2019	115	mdrrr115	3	female	Ashanti	RR-TB	short course injectable-based	KM/Mfx/Pto/Z/E/hH/Cfz					No		unknown	unknown							MTB Detected very low	2	Unknown		unknown	R monoresistant	RRTB		New	New	Pulmonary			unknown	Unknown			unknown	unknown					unknown	unknown
2019	116	mdrrr116	50	male	Ashanti	MDR-TB	short course injectable-based	KM/Mfx/Pto/Z/E/hH/Cfz			16.7	1	Yes		Negative								MTB detected high	1	Negative		Positive	MDR-TB	MDRTB	FQ susceptibe	Treatment after lost to follow up	previously treated	Pulmonary			unknown	Unknown			Negative	Negative					unknown	unknown
2019	117	mdrrr117	45	male	Ashanti	RR-TB	short course injectable-based	KM/Mfx/Pto/Z/E/hH/Cfz			20.1	0	Yes	Unknown	Negative	unknown							MTB detected high	1	Positive		Positive	unknown	RRTB INH unkn	FQ susceptibe	Relapse	previously treated	Pulmonary			unknown	Unknown			unknown	unknown					unknown	unknown
2019	118	mdrrr118	22	male	Ashanti	MDR-TB	short course injectable-based	KM/Mfx/Pto/Z/E/hH/Cfz			22.6	0	No		Negative								MTB Detected medium	1	Negative		Positive	MDR-TB	MDRTB	FQ susceptibe	New	New	Pulmonary			unknown	Unknown			unknown	unknown					unknown	unknown
2019	119	mdrrr119	56	male	Ashanti	RR-TB	short course injectable-based	KM/Mfx/Pto/Z/E/hH/Cfz			26.3	0	No	Unknown	Negative	unknown							MTB detected high	1	Positive		Positive	R monoresistant	RRTB	FQ susceptibe	New	New	Pulmonary			unknown	Unknown			unknown	unknown					unknown	unknown
2019	120	mdrrr120	38	male	Ashanti	MDR-TB	short course injectable-based	KM/Mfx/Pto/Z/E/hH/Cfz			20	0	No	Unknown	Negative	unknown							MTB detected high	1	Positive		Positive	MDR-TB	MDRTB	FQ susceptibe	New	New	Pulmonary			Negative	Unknown			Negative	Negative					Negative	Negative
2019	121	mdrrr121	54	female	Ashanti	MDR-TB	short course injectable-based	KM/Mfx/Pto/Z/E/hH/Cfz			18.5	0	Yes	Unknown	Negative	unknown							MTB Detected medium	1	Positive		Positive	MDR-TB	MDRTB	FQ susceptibe	Relapse	previously treated	Pulmonary			Negative	Unknown			Negative	Negative					Negative	Negative
2019	122	mdrrr122	61	male	Brong Ahafo	MDR-TB	short course all-oral regimen	KM/Mfx/Pto/Z/E/hH/Cfz	60	1.7	20.7612	0	No		Negative				No		None	No	MTB detected high	1	Positive		Positive	MDR-TB	MDRTB	FQ susceptibe	New	New	Pulmonary			Positive	Positive			unknown	unknown					unknown	unknown
2019	123	mdrrr123	42	male	Brong Ahafo	RR-TB	short course all-oral regimen	KM/Mfx/Pto/Z/E/hH/Cfz	51.4	1.68	18.2115	0	Yes	Unknown	Negative	unknown			No		None	No	MTB Detected very low	2	Positive		Positive	R monoresistant	RRTB	FQ susceptibe	Relapse	previously treated	Pulmonary			Positive	Positive			Positive	Positive					unknown	unknown
2019	124	mdrrr124	73	male	Brong Ahafo	RR-TB	short course all-oral regimen	KM/Mfx/Pto/Z/E/hH/Cfz	61.2	1.65	22.4793	0	No		Negative				No		None	No	MTB Detected medium	1	Positive		Positive	R monoresistant	RRTB	FQ susceptibe	New	New	Pulmonary			Positive	Unknown			unknown	unknown		Consolidation and effusion	Same		unknown	unknown
2019	125	mdrrr125	48	male	Brong Ahafo	RR-TB	short course all-oral regimen	KM/Mfx/Pto/Z/E/hH/Cfz	38.8	1.42	19.2422	0	Yes	Unknown	Negative	unknown			No		None	No	MTB Detected very low	2	Positive		Positive	R monoresistant	RRTB	FQ susceptibe	Relapse	previously treated	Pulmonary			Negative	Negative			Negative	Negative					Negative	Negative
2019	126	mdrrr126	38	female	Brong Ahafo	RR-TB	short course all-oral regimen	KM/Mfx/Pto/Z/E/hH/Cfz	49.4	1.47	22.8608	0	No	Unknown	Positive	Yes	Yes	1st Line	No		None	No	MTB detected high	1	Positive		Positive	R monoresistant	RRTB	FQ susceptibe	New	New	Pulmonary			Negative	Negative			Negative	Negative		Fibrosis	Same		Negative	Negative
2019	127	mdrrr127	72	male	Brong Ahafo	RR-TB	short course all-oral regimen	KM/Mfx/Pto/Z/E/hH/Cfz	57.3	1.5	25.4667	0	Yes	Unknown	Negative	unknown			No		None	No	MTB Detected very low	2	Positive		Positive	R monoresistant	RRTB	FQ susceptibe	Relapse	previously treated	Pulmonary			Negative	Negative			Negative	Negative		Normal	Improved		Negative	Negative
2019	128	mdrrr128	45	male	Brong Ahafo	MDR-TB	short course all-oral regimen	KM/Mfx/Pto/Z/E/hH/Cfz	54.6	1.68	19.3452	0	Yes	Unknown	Negative	unknown			No		None	No	MTB Detected trace	3	Positive		Positive	MDR-TB	MDRTB	FQ susceptibe	Relapse	previously treated	Pulmonary			Negative	Negative			Negative	Negative		Normal	Same		Negative	Negative
2019	129	mdrrr129	23	female	Brong Ahafo	MDR-TB	short course all-oral regimen	KM/Mfx/Pto/Z/E/hH/Cfz	39.9	1.36	21.5722	0	No		Positive	No		1st Line	No	unknown	None	No	MTB Detected very low	2	Positive		Positive	MDR-TB	MDRTB	FQ susceptibe	New	New	Pulmonary			Negative	Negative			unknown	unknown		Normal	Improved		unknown	unknown
2019	130	mdrrr130	44	male	Brong Ahafo	MDR-TB	short course all-oral regimen	KM/Mfx/Pto/Z/E/hH/Cfz	55	1.55	22.8928	0	Yes	Unknown	Negative	unknown			No		None	No	MTB Detected medium	1	Positive		Positive	MDR-TB	MDRTB	FQ susceptibe	Relapse	previously treated	Pulmonary			Negative	Negative			unknown	unknown					unknown	unknown
2019	131	mdrrr131	71	male	Brong Ahafo	RR-TB	short course all-oral regimen	KM/Mfx/Pto/Z/E/hH/Cfz	64.40000000000001	1.58	25.7971	0	Yes		Negative				No		None	No	MTB Detected very low	2	Positive		Positive	R monoresistant	RRTB	FQ susceptibe	Relapse	previously treated	Pulmonary			Negative	Negative			Negative	Negative					Negative	Negative
2019	132	mdrrr132	57	female	Brong Ahafo	RR-TB	short course all-oral regimen	KM/Mfx/Pto/Z/E/hH/Cfz	49.7	1.48	22.6899	0	Yes	Unknown	Negative	unknown			No		None	No	MTB Detected very low	2	Positive		Positive	R monoresistant	RRTB	FQ susceptibe	Relapse	previously treated	Pulmonary			Negative	Negative			Negative	Negative		Normal	Improved		Negative	Negative
2019	133	mdrrr133	42	male	Brong Ahafo	RR-TB	short course all-oral regimen	KM/Mfx/Pto/Z/E/hH/Cfz	53	1.52	22.9398	0	Yes		Negative				No		None	No	MTB detected high	1	Positive		Positive	R monoresistant	RRTB	FQ susceptibe	Relapse	previously treated	Pulmonary			Negative	Negative			Negative	Negative		Normal	Improved		Negative	Negative
2019	134	mdrrr134	64	male	Brong Ahafo	RR-TB	short course all-oral regimen	KM/Mfx/Pto/Z/E/hH/Cfz	62	1.46	29.0861	0	Yes	Unknown	Negative	unknown			No		None	No	MTB Detected trace	3	Positive		Positive	R monoresistant	RRTB	FQ susceptibe	Relapse	previously treated	Pulmonary			Negative	Negative			Negative	Negative		Normal	Improved		Negative	Negative
2019	135	mdrrr135	66	male	Brong Ahafo	RR-TB	short course all-oral regimen	KM/Mfx/Pto/Z/E/hH/Cfz	51.2	1.63	19.2706	0	Yes	Unknown	Negative	unknown			No		None	No	MTB Detected medium	1	Positive		Positive	R monoresistant	RRTB	FQ susceptibe	Relapse	previously treated	Pulmonary			Positive	Positive			unknown	unknown		Normal	Improved		unknown	unknown
2019	136	mdrrr136	68	male	Brong Ahafo	RR-TB	short course all-oral regimen	KM/Mfx/Pto/Z/E/hH/Cfz	63.1	1.72	21.3291	0	Yes	Unknown	Negative	unknown			No		None	No	MTB Detected trace	3	Positive		Positive	R monoresistant	RRTB	FQ susceptibe	Relapse	previously treated	Pulmonary			Negative	Negative			Negative	Negative					Negative	Negative
2019	137	mdrrr137	32	male	Brong Ahafo	RR-TB	short course all-oral regimen	KM/Mfx/Pto/Z/E/hH/Cfz	52.4	1.51	22.9814	0	Yes	Unknown	Positive	unknown			No		None	No	MTB Detected very low	2	Positive		unknown	R monoresistant	RRTB	FQ susceptibe	Relapse	previously treated	Pulmonary			Negative	Negative			Negative	Negative		Normal	Improved		Negative	Negative
2019	138	mdrrr138	26	female	Brong Ahafo	RR-TB	short course all-oral regimen	KM/Mfx/Pto/Z/E/hH/Cfz	66.5	1.75	21.7143	0	No		Negative				No		None	No	MTB Detected trace	3	Positive		Positive	R monoresistant	RRTB	FQ susceptibe	New	New	Pulmonary			Negative	Negative			Negative	Negative		Normal	Improved		Negative	Negative
2019	139	mdrrr139	38	male	Brong Ahafo	RR-TB	short course all-oral regimen	KM/Mfx/Pto/Z/E/hH/Cfz	62.2	1.6	24.2969	0	No		Positive	Yes	Yes	1st Line	No	unknown	None	No	MTB Detected medium	1	Positive		Positive	R monoresistant	RRTB	FQ susceptibe	New	New	Pulmonary			Negative	Negative			Negative	Negative		Normal	Improved		Negative	Negative
2019	140	mdrrr140	54	male	Brong Ahafo	RR-TB	short course all-oral regimen	KM/Mfx/Pto/Z/E/hH/Cfz	55	1.58	22.0317	0	Yes		Negative				No		None	No	MTB Detected medium	1	Positive		Positive	R monoresistant	RRTB	FQ susceptibe	Relapse	previously treated	Pulmonary			unknown	Unknown			unknown	unknown		Consolidation	Improved		unknown	unknown
2019	141	mdrrr141	40	male	Brong Ahafo	RR-TB	short course all-oral regimen	KM/Mfx/Pto/Z/E/hH/Cfz	67	1.78	21.1463	0	Yes	Unknown	Negative	unknown			No		None	No	MTB detected high	1	Positive		Positive	R monoresistant	RRTB	FQ susceptibe	Treatment after failure	previously treated	Pulmonary			Positive	Positive			Negative	Negative					Negative	Negative
2019	142	mdrrr142	38	male	Brong Ahafo	RR-TB	short course all-oral regimen	BDQ/LFX/CFZ/hH/Pto/Z/E	57.4	1.52	24.8442	0	Yes	Unknown	Negative	unknown			No		None	No	MTB Detected trace	3	Positive		Positive	R monoresistant	RRTB	FQ susceptibe	Relapse	previously treated	Pulmonary			Negative	Negative			Negative	Negative		Normal	Improved		Negative	unknown
2019	143	mdrrr143	64	female	greater accra	RR-TB	short course all-oral regimen	CM,PTO,MFX,Z,E,CFZ,B6,Hh			17.3	1	No		Negative	No			No	unknown	None	No	MTB Detected medium	1	Positive		Positive	R monoresistant	RRTB	unknown	New	New	Pulmonary			unknown	Unknown			unknown	unknown		Normal	Improved		unknown	unknown
2019	144	mdrrr144	42	male	greater accra	MDR-TB	short course all-oral regimen	CM,PTO,MFX,Z,E,CFZ,B6,Hh			23.4	0	No	Unknown	Negative	unknown			No		None	No	MTB Detected very low	2	Positive		Positive	MDR-TB	MDRTB	unknown	New	New	Pulmonary			Negative	Negative			Positive	Negative		unknown			unknown	unknown
2019	145	mdrrr145	40	male	greater accra	MDR-TB	short course all-oral regimen	CM,PTO,MFX,Z,E,CFZ,B6,Hh			26.3	0	No		Negative	unknown			No	unknown	None	No	MTB Detected medium	1	Positive		Negative	MDR-TB	MDRTB	unknown	New	New	Pulmonary			Negative	Negative			Negative	Negative		unknown			Negative	Negative
2019	146	mdrrr146	68	male	greater accra	MDR-TB	short course all-oral regimen	Hh,PTO,MFX,Z,E,CFZ,B6,CM			17.22	1	No		Negative	unknown			No	unknown	None	No	MTB Detected medium	1	Positive		Positive	MDR-TB	MDRTB	unknown	New	New	Pulmonary			Negative	Negative			Negative	Negative		unknown			Negative	Negative
2019	147	mdrrr147	32	male	greater accra	MDR-TB	short course all-oral regimen	KM,PTO,MFX,Z,E,CFZ,Hh,B6			20.1	0	No	Unknown	Negative	No			No		None	No	MTB detected high	1	Positive		Positive	MDR-TB	MDRTB	FQ susceptibe	New	New	Pulmonary			Negative	Negative			Negative	Negative		unknown			Negative	Negative
2019	148	mdrrr148	32	female	greater accra	MDR-TB	short course all-oral regimen	CM,PTO,MFX,Z,E,CFZ,B6,Hh			18	0	No		Positive	Yes	Yes	1st Line	No	unknown	None	No	MTB Detected very low	2	Positive		Positive	MDR-TB	MDRTB	FQ susceptibe	New	New	Pulmonary			Negative	Negative			Negative	Negative		Normal			Negative	Negative
2019	149	mdrrr149	50	male	greater accra	MDR-TB	short course all-oral regimen	H,PTO,MFX,Z,E,CFZ,B6,CM			17	1	No		Positive	Yes	Yes	1st Line	No	unknown	None	No	MTB Detected very low	2	Positive		Positive	MDR-TB	MDRTB	unknown	New	New	Pulmonary			Negative	Negative			Negative	Negative		unknown			Negative	Negative
2019	150	mdrrr150	40	male	greater accra	MDR-TB	short course all-oral regimen	KM,PTO,MFX,Z,E,CFZ,Hh,B6			18.25	0	No	Unknown	Negative	unknown			No		None	No	MTB Detected medium	1	Positive		Positive	MDR-TB	MDRTB	unknown	New	New	Pulmonary			Negative	Negative			Negative	Negative		Normal			Negative	Negative
2019	151	mdrrr151	62	male	greater accra	RR-TB	short course all-oral regimen	H,PTO,MFX,Z,E,CFZ,CM,B6					No	Unknown	Positive	Yes	Yes	1st Line	No		None	No	MTB Detected very low	2	Positive		Positive	R monoresistant	RRTB	unknown	New	New	Pulmonary			unknown	Unknown			unknown	unknown		unknown			unknown	unknown
2019	152	mdrrr152	18	male	greater accra	MDR-TB	short course all-oral regimen	KM,PTO,MFX,Z,E,CFZ,B6,CM			15.4	1	No	Unknown	Negative	No			No		None	No	MTB Detected medium	1	Positive		Positive	MDR-TB	MDRTB	unknown	New	New	Pulmonary			Negative	Negative			Negative	Negative		unknown			Negative	Negative
2019	153	mdrrr153	62	male	eastern	MDR-TB	short course all-oral regimen	E,Cfz,Z,Pto,Km,Hhd,Mfx					No		Negative								MTB Detected medium	1	Positive		Negative	MDR-TB	MDRTB	FQ susceptibe	New	New	Pulmonary			Negative	Negative			unknown	unknown					unknown	unknown
2019	154	mdrrr154	22	male	eastern	RR-TB	short course all-oral regimen	E,Z,Lzd,Cfz,Mfx,Pto,Hhd					No		Negative								MTB Detected medium	1	Positive		Positive	R monoresistant	RRTB	FQ susceptibe	New	New	Pulmonary			Negative	Negative			unknown	unknown					unknown	unknown
2019	155	mdrrr155	34	male	eastern	RR-TB	short course all-oral regimen	E,Z,Km,Mfx,Pto,Cfz,Hhd,VitB6					No		Negative								MTB detected high	1	Positive		unknown	R monoresistant	RRTB	FQ susceptibe	New	New	Pulmonary			Negative	Negative			Negative	unknown					Negative	Negative
2019	156	mdrrr156	24	female	eastern	MDR-TB	short course all-oral regimen	E,Z,Km,Mfx,Pto,Cfz,Hhd,VitB7							Negative								MTB Detected very low	2	Positive		unknown	MDR-TB	MDRTB	FQ susceptibe	Unknown previous TB treatment history	previously treated	Pulmonary			unknown	Unknown			unknown	unknown					unknown	unknown
2019	157	mdrrr157	26	female	eastern	RR-TB	short course all-oral regimen	E,H,Z,Km,Cfz,Pto,Mfx					No		Positive	unknown	Yes	1st Line		unknown			MTB detected high	1	Positive		unknown	R monoresistant	RRTB	FQ susceptibe	New	New	Pulmonary			Negative	Negative			unknown	unknown					unknown	unknown
2019	158	mdrrr158	49	male	eastern	RR-TB	short course all-oral regimen	H,Z,E,Pto,Mfx,Cfz,Km					No		Negative								MTB Detected medium	1	Positive		Negative	R monoresistant	RRTB	FQ susceptibe	New	New	Pulmonary			Negative	Negative			unknown	unknown					unknown	unknown
2019	159	mdrrr159	67	male	eastern	RR-TB	short course all-oral regimen	E,Z,Mfx,Cfz,Pto,Lzd,Mfx,Hhd,Vit b6					Yes	Unknown	Negative	unknown							MTB Detected medium	1	Positive		Positive	R monoresistant	RRTB	FQ susceptibe	Treatment after lost to follow up	previously treated	Pulmonary			Negative	Positive			unknown	unknown					unknown	unknown
2019	160	mdrrr160	64	male	eastern	RR-TB	short course all-oral regimen	H,E,Z,Lzd,Cfz,Mfx,Pto					No		Negative								MTB Detected medium	1	Unknown		unknown	R monoresistant	RRTB	FQ susceptibe	New	New	Pulmonary			Negative	Negative	M. intracellulare	12	Negative	Negative		unknown			Negative	Negative
2019	161	mdrrr161	51	male	eastern	MDR-TB	short course all-oral regimen	E,Z,Cfz,Mfx,Cm,Pto,Hhd,VitB6					Yes	Unknown	Positive	Yes	Yes	1st Line		unknown			MTB Detected very low	2	Positive		Positive	MDR-TB	MDRTB	FQ susceptibe	Treatment after failure	previously treated	Pulmonary			Negative	Negative			unknown	unknown					unknown	unknown
2019	162	mdrrr162	65	male	eastern	RR-TB	short course all-oral regimen	Z,Lzd,E,Cfz,Hhd,Pto,Mfx					No	Unknown	Negative	unknown							MTB Detected very low	2	Negative		unknown	R monoresistant	RRTB	FQ susceptibe	New	New	Pulmonary			Negative	Negative			unknown	unknown					unknown	unknown
2019	163	mdrrr163	42	female	eastern	RR-TB	short course all-oral regimen	H,E,Z,Pto,Km,Cfz,Mfx,Vit b6					No	Unknown	Negative	unknown							MTB Detected very low	2	Negative		unknown	R monoresistant	RRTB	unknown	New	New	Pulmonary			Negative	Negative			unknown	unknown					unknown	unknown
2019	164	mdrrr164	31	male	eastern	RR-TB	short course all-oral regimen	Z,E,Cfz,Pto,Mfx,Km,Hhd,VitB6					Yes	Unknown	Positive	unknown	Yes	1st Line		unknown			MTB detected high	1	Negative		Positive	R monoresistant	RRTB	unknown	Treatment after lost to follow up	previously treated	Pulmonary			Negative	Negative			Negative	Negative					Negative	Negative
2019	165	mdrrr165	37	male	eastern	RR-TB	short course all-oral regimen	Hhd,Z,E,Cfz,Mfx,Pto, Bdq,Vit B6					No		Negative								MTB Detected medium	1	Unknown		unknown	R monoresistant	RRTB	FQ susceptibe	New	New	Pulmonary			Positive	Positive	Mycobacterium intracellulare		unknown	unknown					unknown	unknown
2019	166	mdrrr166	28	male	eastern	RR-TB	short course all-oral regimen	E,Z,Pto,Mfx,Hhd,Lzd,Cfz,Vit b6					No		Positive	unknown				unknown			MTB Detected very low	2	Unknown		unknown	R monoresistant	RRTB	unknown	New	New	Pulmonary			unknown	Unknown			unknown	unknown					unknown	unknown
2019	167	mdrrr167	45	male	eastern	MDR-TB	short course all-oral regimen	E,Z,Mfx,Hhd,Cm,Pto,Cfz,Vit b6					Yes	cat 1	Negative	unknown							MTB detected high	1	Positive	Mycobacterium intracellulare	Positive	MDR-TB	MDRTB	FQ susceptibe	Treatment after failure	previously treated	Pulmonary	consolidation	disease	Negative	Negative			unknown	unknown					unknown	unknown
2019	168	mdrrr168	22	male	eastern	RR-TB	short course all-oral regimen	E,Z,Pto,Hhd,Mfx,Cm,Cfz,					No		Positive	unknown	Yes	1st Line		unknown			MTB Detected very low	2	Positive		Negative	R monoresistant	RRTB	unknown	New	New	Pulmonary			Negative	Negative			unknown	unknown					unknown	unknown
2019	169	mdrrr169	59	male	eastern	RR-TB	short course all-oral regimen	E,Z,Lzd,Pto,Mfx,Cfx,Hhd,Vit B6					Yes	cat 1	Negative	unknown							MTB Detected very low	2	Positive	Mycobacterium abscessus complex	unknown	R monoresistant	RRTB	unknown	Treatment after lost to follow up	previously treated	Pulmonary	cavitation and consolidation	disease	Negative	Negative			unknown	unknown					unknown	unknown
2019	170	mdrrr170	43	female	eastern	RR-TB	short course all-oral regimen	E,Z,Cfz,Mfx,Cm,Pto,Hhd,VitB6					No		Positive	unknown	Yes	1st Line	Yes	unknown	Combination		MTB detected high	1	Positive		Negative	R monoresistant	RRTB	FQ susceptibe	New	New	Pulmonary			Negative	Negative			Negative	Negative					Negative	Negative
2019	171	mdrrr171	35	male	eastern	RR-TB	short course all-oral regimen	E,Z,Mfx,Pto,Lzd,Cfz,Hhd,VitB6					Yes	Unknown	Negative	unknown							MTB Detected very low	2	Negative		Negative	R monoresistant	RRTB	unknown	Relapse	previously treated	Pulmonary			Negative	Negative			unknown	unknown					unknown	unknown
2019	172	mdrrr172	49	male	eastern	RR-TB	short course all-oral regimen	E,Z,Pto,Hhd,Mfx,km,Cfz,Vit B6					Yes	Unknown	Negative	unknown							MTB Detected very low	2	Unknown		Negative	R monoresistant	RRTB	unknown	Relapse	previously treated	Pulmonary			Negative	Negative			Negative	Negative					Negative	Negative
2019	173	mdrrr173	47	male	eastern	RR-TB	short course all-oral regimen	E,Z,Mfx,Hhd,Cfx,Cm,Pto,Vit B6					No		Negative								MTB Detected very low	2	Positive		unknown	R monoresistant	RRTB	FQ susceptibe	New	New	Pulmonary			Negative	Negative			unknown	unknown					unknown	unknown
2019	174	mdrrr174	56	male	eastern	RR-TB	short course all-oral regimen	Z,E,Mfx,Hhd,Cfz,Pto,Bdq,VitB6					Yes	cat 1	Negative	unknown							Unknown		Unknown		unknown	unknown	RRTB INH unkn		Unknown previous TB treatment history	previously treated	Pulmonary			Negative	Negative	M. fortuitum	3	unknown	unknown					unknown	unknown
2019	175	mdrrr175	48	male	eastern	RR-TB	short course all-oral regimen	H,E,Z,Km,Pto,Cfz,Mfz,Vit b6					Yes	Unknown	Negative	unknown							MTB Detected medium	1	Positive		Positive	R monoresistant	RRTB	FQ susceptibe	Treatment after lost to follow up	previously treated	Pulmonary			Negative	Negative			unknown	unknown					unknown	unknown
2019	176	mdrrr176	44	male	eastern	RR-TB	short course all-oral regimen	Z,E,Cfz,Pto,Mfx,Hhd,Lzd,VitB6					No		Negative								MTB Detected very low	2	Positive		unknown	R monoresistant	RRTB	FQ susceptibe	New	New	Pulmonary			Negative	Negative			Negative	Negative					Negative	Negative
2019	177	mdrrr177	56	male	eastern	MDR-TB	short course all-oral regimen	Z,E,Mfx,Hhd,Cfz,Pto,Km,VitB6					Yes	Unknown	Negative	unknown							MTB Detected medium	1	Positive		unknown	MDR-TB	MDRTB	FQ susceptibe	Other previously treatment	previously treated	Pulmonary			Negative	Negative			Negative	Negative					Negative	Negative
2019	178	mdrrr178	92	female	eastern	RR-TB	short course all-oral regimen	Z,E,Pto,Mfx,Lzd,Cfz,Hhd,Vit B6							Negative								MTB Detected very low	2	Unknown		unknown	R monoresistant	RRTB		Unknown previous TB treatment history	previously treated	Pulmonary			unknown	Unknown			unknown	unknown					unknown	unknown
2019	179	mdrrr179	53	male	eastern	RR-TB	short course all-oral regimen	Z,E,Mfx,Cfz,Pto,Hhd,Km,Vit b6					No		Negative								MTB Detected medium	1	Unknown		unknown	unknown	RRTB INH unkn		New	New	Pulmonary			unknown	Unknown			unknown	unknown					unknown	unknown
2019	180	mdrrr180	42	male	eastern	RR-TB	short course all-oral regimen	Z,E,Mfx,Hhd,Cfz,Pto,Km,VitB6					Yes	Unknown	Negative	unknown							MTB Detected medium	1	Positive		Negative	R monoresistant	RRTB	FQ susceptibe	Treatment after lost to follow up	previously treated	Pulmonary			Negative	Unknown			unknown	unknown					unknown	unknown
2019	181	mdrrr181	47	male	eastern	RR-TB	short course all-oral regimen	Z,E,Pto,Mfx,Lzd,Cfz,Hhd,Vit B6					No		Negative								MTB Detected very low	2	Unknown		unknown	R monoresistant	RRTB	unknown	New	New	Pulmonary			Negative	Negative			unknown	unknown					unknown	unknown
2019	182	mdrrr182	56	male	eastern	MDR-TB	short course all-oral regimen	H,E,Z,Km,Pto,Cfz,Mfz,Vit b6					Yes	Unknown	Negative	unknown							MTB Detected very low	2	Positive		unknown	MDR-TB	MDRTB	FQ susceptibe	Other previously treatment	previously treated	Pulmonary			Negative	Unknown			unknown	unknown					unknown	unknown
2019	183	mdrrr183	40	male	eastern	MDR-TB	short course all-oral regimen	Z,E,Lfx,Cfz,Bdq,Hhd,VitB6					Yes	Unknown	Negative	unknown							MTB Detected medium	1	Positive		Positive	MDR-TB	MDRTB	FQ susceptibe	Other previously treatment	previously treated	Pulmonary			Negative	Unknown			unknown	unknown					unknown	unknown
2019	184	mdrrr184	34	male	eastern	RR-TB	short course all-oral regimen	Z,E,Mfx,Hhd,Cfz,PtoBdq,VitB6					No		Negative								Unknown		Unknown		unknown	unknown	RRTB INH unkn		New	New	Pulmonary			unknown	Unknown			unknown	unknown					unknown	unknown
2019	185	mdrrr185	27	male	eastern	RR-TB	short course all-oral regimen	E,Z,Lfx,Pto,Hhd,Cfz,Bdq,Vit B6			18.9	0	No		Negative								MTB Detected medium	1	Positive		Positive	R monoresistant	RRTB	FQ susceptibe	New	New	Pulmonary			Negative	Unknown			unknown	unknown					unknown	unknown
2019	186	mdrrr186	22	male	eastern	MDR-TB	short course all-oral regimen	E,Z,Lfx,Pto,Hhd,Cfz,Bdq,Vit B7					Yes	Unknown	Negative	unknown							MTB Detected medium	1	Positive		unknown	MDR-TB	MDRTB	FQ susceptibe	Treatment after lost to follow up	previously treated	Pulmonary			Negative	Unknown			unknown	unknown					unknown	unknown
2019	187	mdrrr187	30	male	eastern	RR-TB	short course all-oral regimen	E,Z,Lfx,Pto,Hhd,Cfz,Bdq,Vit B8							Negative								Unknown		Unknown		unknown	unknown	RRTB INH unkn		Unknown previous TB treatment history	previously treated	Pulmonary			unknown	Unknown			Negative	Positive	Mycobacterium intracellulare at month 5				unknown	unknown
2020	188	mdrrr188	36	male	Ashanti	RR-TB	short course all-oral regimen	E,Z,Lfx,Pto,Hhd,Cfz,Bdq,Vit B9	48	1.54	20.2395	0	Yes	Unknown	Negative	unknown							MTB Detected medium	1	Positive		unknown	R monoresistant	RRTB		Relapse	previously treated	Pulmonary			Negative	Negative			Negative	Negative					unknown	unknown
2020	189	mdrrr189	58	male	Ashanti	RR-TB	short course all-oral regimen	E,Z,Lfx,Pto,Hhd,Cfz,Bdq,Vit B10	52	1.6	20.3125	0	Yes	Unknown	Negative	unknown							MTB Detected very low	2	Positive		unknown	R monoresistant	RRTB		Treatment after failure	previously treated	Pulmonary			Negative	Negative			Negative	Negative					Negative	Negative
2020	190	mdrrr190	36	male	Ashanti	RR-TB	short course all-oral regimen	E,Z,Lfx,Pto,Hhd,Cfz,Bdq,Vit B11	58	1.55	24.1415	0	Yes	Unknown	Negative	unknown							MTB Detected medium	1	Positive		unknown	R monoresistant	RRTB		Relapse	previously treated	Pulmonary			Negative	Negative			Negative	Negative					Negative	Negative
2020	191	mdrrr191	14	female	Ashanti	RR-TB	short course all-oral regimen	E,Z,Lfx,Pto,Hhd,Cfz,Bdq,Vit B12	44	1.52	19.0443	0	No		Positive	Yes	Yes	1st Line		unknown			MTB detected high	1	Positive		unknown	R monoresistant	RRTB		New	New	Pulmonary			Negative	Negative			unknown	unknown					unknown	unknown
2020	192	mdrrr192	52	male	Ashanti	RR-TB	short course all-oral regimen	E,Z,Lfx,Pto,Hhd,Cfz,Bdq,Vit B13	50	1.51	21.9289	0	Yes	Unknown	Positive	Yes	Yes	1st Line		unknown			MTB Detected very low	2	Positive		unknown	R monoresistant	RRTB		Relapse	previously treated	Pulmonary			Negative	Negative			Negative	Negative					Negative	Negative
2020	193	mdrrr193	45	female	Ashanti	RR-TB	short course all-oral regimen	E,Z,Lfx,Pto,Hhd,Cfz,Bdq,Vit B14	52	1.58	20.83	0	Yes	Unknown	Negative	unknown							MTB detected high	1	Positive		unknown	R monoresistant	RRTB		Relapse	previously treated	Pulmonary			Negative	Negative			Negative	Negative					Negative	Negative
2020	194	mdrrr194	47	male	Ashanti	RR-TB	short course all-oral regimen	E,Z,Lfx,Pto,Hhd,Cfz,Bdq,Vit B15	70	1.67	25.0995	0	Yes	Unknown	unknown	unknown							MTB Detected medium	1	Negative		unknown	R monoresistant	RRTB		Relapse	previously treated	Pulmonary			Negative	Negative			unknown	unknown					unknown	unknown
2020	195	mdrrr195	30	male	Ashanti	RR-TB	short course all-oral regimen	E,Z,Lfx,Pto,Hhd,Cfz,Bdq,Vit B16	48	1.6	18.75	0	No		Negative								MTB Detected medium	1	Positive		unknown	R monoresistant	RRTB		New	New	Pulmonary			unknown	Unknown			unknown	unknown					unknown	unknown
2020	196	mdrrr196	44	male	Ashanti	RR-TB	short course all-oral regimen	E,Z,Lfx,Pto,Hhd,Cfz,Bdq,Vit B17	52	1.54	21.9261	0	Yes	Unknown	Negative	unknown							MTB detected high	1	Unknown		unknown	R monoresistant	RRTB		Relapse	previously treated	Pulmonary			Negative	Negative			Negative	Negative					Negative	Negative
2020	197	mdrrr197	56	male	Ashanti	MDR-TB	short course all-oral regimen	E,Z,Lfx,Pto,Hhd,Cfz,Bdq,Vit B18	44	1.57	17.8506	1	No		Negative								MTB Detected very low	2	Unknown		unknown	MDR-TB	MDRTB		New	New	Pulmonary			Negative	Negative			Negative	Negative					Negative	Negative
2020	198	mdrrr198	78	male	Ashanti	RR-TB	short course all-oral regimen	E,Z,Lfx,Pto,Hhd,Cfz,Bdq,Vit B19	45	1.65	16.5289	1	Yes	Unknown	Negative	unknown							MTB Detected medium	1	Positive		unknown	R monoresistant	RRTB		Treatment after lost to follow up	previously treated	Pulmonary			Negative	Negative			unknown	unknown					unknown	unknown
2020	199	mdrrr199	47	male	Ashanti	MDR-TB	short course all-oral regimen	E,Z,Lfx,Pto,Hhd,Cfz,Bdq,Vit B20	48	1.53	20.5049	0	No		Negative								MTB Detected medium	1	Positive		unknown	MDR-TB	MDRTB		New	New	Pulmonary			Negative	Negative			unknown	unknown					unknown	unknown
2020	200	mdrrr200	48	male	Ashanti	MDR-TB	short course all-oral regimen	E,Z,Lfx,Pto,Hhd,Cfz,Bdq,Vit B21	46	1.5	20.4444	0	Yes	Unknown	Negative	unknown							MTB Detected medium	1	Positive		unknown	MDR-TB	MDRTB		Treatment after lost to follow up	previously treated	Pulmonary			Negative	Negative			Negative	Negative					Negative	Negative
2020	201	mdrrr201	35	female	Ashanti	RR-TB	short course all-oral regimen	E,Z,Lfx,Pto,Hhd,Cfz,Bdq,Vit B22	52	1.55	21.6441	0	No	Unknown	Negative	unknown							MTB Detected very low	2	Negative		unknown	R monoresistant	RRTB		New	New	Pulmonary			Negative	Negative			Negative	Negative					Negative	Negative
2020	202	mdrrr202	40	male	Ashanti	MDR-TB	short course all-oral regimen	E,Z,Lfx,Pto,Hhd,Cfz,Bdq,Vit B23	44	1.6	17.1875	1	Yes		Negative								MTB detected high	1	Positive		unknown	MDR-TB	MDRTB		Relapse	previously treated	Pulmonary			Negative	Negative			Negative	Negative					Negative	Negative
2020	203	mdrrr203	21	male	Ashanti	MDR-TB	short course all-oral regimen	E,Z,Lfx,Pto,Hhd,Cfz,Bdq,Vit B24	40	1.58	16.0231	1	No	Unknown	Negative	unknown							MTB detected high	1	Positive		unknown	MDR-TB	MDRTB		New	New	Pulmonary			unknown	Unknown			unknown	unknown					unknown	unknown
2020	204	mdrrr204	67	male	Ashanti	RR-TB	short course all-oral regimen	E,Z,Lfx,Pto,Hhd,Cfz,Bdq,Vit B25	48	1.52	20.7756	0	No		Negative								MTB Detected medium	1	Unknown		unknown	R monoresistant	RRTB		New	New	Pulmonary			Negative	Negative			Negative	Negative					unknown	unknown
2020	205	mdrrr205	16	male	Ashanti	MDR-TB	short course all-oral regimen	E,Z,Lfx,Pto,Hhd,Cfz,Bdq,Vit B26	34	1.48	15.5223	1	No		Positive	Yes	Yes	1st Line		unknown			MTB Detected medium	1	Positive		unknown	MDR-TB	MDRTB		New	New	Pulmonary			Negative	Negative			unknown	unknown					unknown	unknown
2020	206	mdrrr206	46	male	Ashanti	MDR-TB	short course all-oral regimen	E,Z,Lfx,Pto,Hhd,Cfz,Bdq,Vit B27	52	1.61	20.061	0	No		Negative								MTB detected high	1	Unknown		unknown	MDR-TB	MDRTB		New	New	Pulmonary			Negative	Negative			unknown	unknown					unknown	unknown
2020	207	mdrrr207	36	male	Ashanti	RR-TB	short course all-oral regimen	E,Z,Lfx,Pto,Hhd,Cfz,Bdq,Vit B28	48	1.58	19.2277	0	Yes		Negative								MTB detected high	1	Unknown		unknown	R monoresistant	RRTB		Treatment after lost to follow up	previously treated	Pulmonary			Negative	Negative			Negative	Negative					Negative	Negative
2020	208	mdrrr208	38	male	Ashanti	RR-TB	short course all-oral regimen	E,Z,Lfx,Pto,Hhd,Cfz,Bdq,Vit B29	50	1.54	21.0828	0	Yes		Positive	Yes	Yes	1st Line		unknown			MTB Detected very low	2	Unknown		unknown	R monoresistant	RRTB		Treatment after lost to follow up	previously treated	Pulmonary			Negative	Negative			unknown	unknown					unknown	unknown
2020	209	mdrrr209	59	male	Ashanti	RR-TB	short course all-oral regimen	E,Z,Lfx,Pto,Hhd,Cfz,Bdq,Vit B30	44	1.5	19.5556	0	No	Unknown	Negative	unknown							MTB Detected very low	2	Negative		unknown	R monoresistant	RRTB		New	New	Pulmonary			Negative	Negative			Negative	Negative					unknown	unknown
2020	210	mdrrr210	47	male	Ashanti	RR-TB	short course all-oral regimen	E,Z,Lfx,Pto,Hhd,Cfz,Bdq,Vit B31	65	1.6	25.3906	0	Yes	Unknown	Negative	unknown							MTB detected high	1	Negative		unknown	R monoresistant	RRTB		Relapse	previously treated	Pulmonary			Negative	Negative			Negative	Negative					Negative	Negative
2020	211	mdrrr211	65	male	Ashanti	RR-TB	short course all-oral regimen	E,Z,Lfx,Pto,Hhd,Cfz,Bdq,Vit B32	48	1.58	19.2277	0	No		Positive	Yes	No			unknown			MTB Detected medium	1	Unknown		unknown	R monoresistant	RRTB		New	New	Pulmonary			unknown	Unknown			unknown	unknown					unknown	unknown
2020	212	mdrrr212	43	male	Ashanti	RR-TB	short course all-oral regimen	E,Z,Lfx,Pto,Hhd,Cfz,Bdq,Vit B33	52	1.62	19.8141	0	No		Positive	Yes	Yes	1st Line		unknown			MTB detected high	1	Positive		unknown	R monoresistant	RRTB		New	New	Pulmonary			Negative	Negative			unknown	unknown					unknown	unknown
2020	213	mdrrr213	47	male	Ashanti	MDR-TB	short course all-oral regimen	E,Z,Lfx,Pto,Hhd,Cfz,Bdq,Vit B34	46	1.58	18.4265	0	No	Unknown	Negative	unknown							MTB detected high	1	Positive		unknown	MDR-TB	MDRTB		New	New	Pulmonary			Negative	Negative			Negative	Negative					Negative	Negative
2020	214	mdrrr214	42	male	Ashanti	RR-TB	short course all-oral regimen	E,Z,Lfx,Pto,Hhd,Cfz,Bdq,Vit B35	55	1.52	23.8054	0	No		Negative								MTB Detected very low	2	Positive		unknown	R monoresistant	RRTB		New	New	Pulmonary			Negative	Negative			unknown	unknown					unknown	unknown
2020	215	mdrrr215	70	male	Ashanti	RR-TB	short course all-oral regimen	E,Z,Lfx,Pto,Hhd,Cfz,Bdq,Vit B36	40	1.55	16.6493	1	No		Negative								MTB Detected medium	1	Positive		unknown	R monoresistant	RRTB		New	New	Pulmonary			Negative	Negative			Negative	Negative					Negative	Negative
2020	216	mdrrr216	32	male	Ashanti	RR-TB	short course all-oral regimen	E,Z,Lfx,Pto,Hhd,Cfz,Bdq,Vit B37	56	1.6	21.875	0	No		Positive	unknown				unknown			MTB Detected medium	1	Positive		unknown	R monoresistant	RRTB		New	New	Pulmonary			unknown	Unknown			unknown	unknown					unknown	unknown
2020	217	mdrrr217	40	male	Ashanti	RR-TB	short course all-oral regimen	E,Z,Lfx,Pto,Hhd,Cfz,Bdq,Vit B38	49	1.54	20.6612	0	No		Positive	unknown				unknown			MTB detected high	1	Positive		unknown	R monoresistant	RRTB		New	New	Pulmonary			unknown	Unknown			unknown	unknown					unknown	unknown
2020	218	mdrrr218	74	male	Ashanti	MDR-TB	short course all-oral regimen	E,Z,Lfx,Pto,Hhd,Cfz,Bdq,Vit B39	52	1.62	19.8141	0	No		Negative								MTB Detected very low	2	Negative		unknown	MDR-TB	MDRTB		New	New	Pulmonary			Negative	Negative			unknown	unknown					unknown	unknown
2020	219	mdrrr219	76	male	Ashanti	RR-TB	short course all-oral regimen	E,Z,Lfx,Pto,Hhd,Cfz,Bdq,Vit B40	44	1.5	19.5556	0	No		Negative								MTB detected high	1	Unknown		unknown	R monoresistant	RRTB		New	New	Pulmonary			unknown	Unknown			unknown	unknown					unknown	unknown
2020	220	mdrrr220	47	male	Ashanti	RR-TB	short course all-oral regimen	E,Z,Lfx,Pto,Hhd,Cfz,Bdq,Vit B41	50	1.58	20.0288	0	Yes	Unknown	Negative	unknown							MTB Detected medium	1	Unknown		unknown	R monoresistant	RRTB		Relapse	previously treated	Pulmonary			Negative	Negative			Negative	Negative	Mycobacterium fortuitium at month 8				Negative	Negative
2020	221	mdrrr221	28	male	Ashanti	RR-TB	short course all-oral regimen	E,Z,Lfx,Pto,Hhd,Cfz,Bdq,Vit B42	47	1.62	17.9089	1	No		Negative								MTB Detected medium	1	Positive		unknown	R monoresistant	RRTB		New	New	Pulmonary			Negative	Negative			Negative	Negative					Negative	Negative
2020	222	mdrrr222	70	male	Brong Ahafo	MDR-TB	short course all-oral regimen	E,Z,Lfx,Pto,Hhd,Cfz,Bdq,Vit B43	55	1.58	22.0317	0	Yes	Unknown	Negative	unknown			No		None	No	MTB Detected medium	1	Positive		Positive	MDR-TB	MDRTB		Relapse	previously treated	Pulmonary			Negative	Negative			Negative	Negative		Normal	Improved		Negative	Negative
2020	223	mdrrr223	39	male	Brong Ahafo	RR-TB	short course all-oral regimen	E,Z,Lfx,Pto,Hhd,Cfz,Bdq,Vit B44	61	1.76	19.6927	0	No	Unknown	Negative	unknown			No		None	No	MTB Detected very low	2	Positive		Positive	R monoresistant	RRTB		New	New	Pulmonary			Negative	Negative			Negative	Negative		Normal	Improved		Negative	Negative
2020	224	mdrrr224	21	female	Brong Ahafo	RR-TB	short course all-oral regimen	E,Z,Lfx,Pto,Hhd,Cfz,Bdq,Vit B45	46	1.58	18.4265	0	Yes	Unknown	Negative	unknown			No		None	No	MTB detected high	1	Positive		Positive	R monoresistant	RRTB		Treatment after failure	previously treated	Pulmonary			Negative	Negative			Negative	Negative		Normal	Improved		Negative	Negative
2020	225	mdrrr225	49	male	Brong Ahafo	MDR-TB	short course all-oral regimen	E,Z,Lfx,Pto,Hhd,Cfz,Bdq,Vit B46	50	1.54	21.0828	0	Yes	Unknown	Negative	unknown			No		None	No	MTB Detected very low	2	Positive		Positive	MDR-TB	MDRTB		Treatment after failure	previously treated	Pulmonary			Negative	Negative			Negative	Negative		Normal	Improved		Negative	Negative
2020	226	mdrrr226	61	male	Brong Ahafo	MDR-TB	short course all-oral regimen	E,Z,Lfx,Pto,Hhd,Cfz,Bdq,Vit B47	62	1.73	20.7157	0	Yes	Unknown	Negative	unknown			No		None	No	MTB Detected very low	2	Positive		Positive	MDR-TB	MDRTB		Relapse	previously treated	Pulmonary			Negative	Negative			Negative	Negative		Normal	Improved		Negative	Negative
2020	227	mdrrr227	36	male	Brong Ahafo	RR-TB	short course all-oral regimen	E,Z,Lfx,Pto,Hhd,Cfz,Bdq,Vit B48	56	1.64	20.8209	0	No	Unknown	Negative	unknown			No		None	No	MTB Detected medium	1	Positive		Positive	R monoresistant	RRTB		New	New	Pulmonary			Negative	Negative			Negative	Negative		Normal	Improved		Negative	Negative
2020	228	mdrrr228	80	female	Brong Ahafo	MDR-TB	short course all-oral regimen	E,Z,Lfx,Pto,Hhd,Cfz,Bdq,Vit B49	54	1.63	20.3244	0	Yes		Negative				No		None	No	MTB detected high	1	Positive		Positive	MDR-TB	MDRTB		Relapse	previously treated	Pulmonary			Negative	Negative			Negative	Negative		Normal	Improved		Negative	Negative
2020	229	mdrrr229	70	male	Brong Ahafo	MDR-TB	short course all-oral regimen	E,Z,Lfx,Pto,Hhd,Cfz,Bdq,Vit B50	51	1.53	21.7865	0	Yes	Unknown	Negative	unknown			No		None	No	MTB detected high	1	Positive		Positive	MDR-TB	MDRTB		Relapse	previously treated	Pulmonary			Positive	Positive			unknown	unknown					unknown	unknown
2020	230	mdrrr230	84	male	Brong Ahafo	RR-TB	short course all-oral regimen	E,Z,Lfx,Pto,Hhd,Cfz,Bdq,Vit B51	58	1.55	24.1415	0	Yes	Unknown	Negative	unknown			No		None	No	MTB Detected very low	2	Positive		Positive	R monoresistant	RRTB		Relapse	previously treated	Pulmonary			Negative	Negative			Negative	Negative		Normal	Improved		Negative	Negative
2020	231	mdrrr231	5	female	Brong Ahafo	MDR-TB	short course all-oral regimen	E,Z,Lfx,Pto,Hhd,Cfz,Bdq,Vit B52	48	1.48	21.9138	0	Yes	Unknown	Positive	No	No		No		None	No	MTB detected very high	1	Positive		Positive	MDR-TB	MDRTB		Relapse	previously treated	Pulmonary			Positive	Positive			unknown	unknown					unknown	unknown
2020	232	mdrrr232	34	male	Brong Ahafo	RR-TB	short course all-oral regimen	E,Z,Lfx,Pto,Hhd,Cfz,Bdq,Vit B53	54	1.65	19.8347	0	Yes		Positive	Yes	Yes	1st Line	No	unknown	None	No	MTB Detected trace	3	Positive		Positive	R monoresistant	RRTB		Relapse	previously treated	Pulmonary			Negative	Negative			Negative	Negative		Normal	Improved		Negative	Negative
2020	233	mdrrr233	29	male	Brong Ahafo	MDR-TB	short course all-oral regimen	E,Z,Lfx,Pto,Hhd,Cfz,Bdq,Vit B54	62	1.73	20.7157	0	Yes	Unknown	Positive	Yes	Yes	1st Line	No		None	No	MTB Detected very low	2	Positive		Positive	MDR-TB	MDRTB		Relapse	previously treated	Pulmonary			Negative	Negative			Negative	Negative		Normal	Improved		Negative	Negative
2020	234	mdrrr234	30	male	Brong Ahafo	RR-TB	short course all-oral regimen	E,Z,Lfx,Pto,Hhd,Cfz,Bdq,Vit B55	70	1.79	21.847	0	No	Unknown	Negative	unknown			No		None	No	MTB Detected medium	1	Positive		Positive	R monoresistant	RRTB		New	New	Pulmonary			Negative	Negative			Negative	Negative		Normal	Improved		Negative	Negative
2020	235	mdrrr235	48	male	Brong Ahafo	RR-TB	short course all-oral regimen	E,Z,Lfx,Pto,Hhd,Cfz,Bdq,Vit B56	71	1.8	21.9136	0	Yes	Unknown	Negative	unknown			No		None	No	MTB Detected medium	1	Positive		Positive	R monoresistant	RRTB		Relapse	previously treated	Pulmonary			Negative	Negative			Negative	Negative		Normal	Improved		Negative	Negative
2020	236	mdrrr236	75	female	Brong Ahafo	RR-TB	short course all-oral regimen	E,Z,Lfx,Pto,Hhd,Cfz,Bdq,Vit B57	53	1.62	20.1951	0	Yes	cat 1	Negative	unknown			No		None	No	MTB Detected medium	1	Positive		Positive	R monoresistant	RRTB		Relapse	previously treated	Pulmonary			Negative	Negative	Mycobacterium intracellulare at month 1		Negative	Negative		Normal	Improved		Negative	Negative
2020	237	mdrrr237	25	male	Brong Ahafo	RR-TB	short course all-oral regimen	E,Z,Lfx,Pto,Hhd,Cfz,Bdq,Vit B58	57	1.68	20.1956	0	Yes	cat 1	Negative	unknown			No		None	No	MTB Detected very low	2	Positive	Mycobacterium intracellulare	Positive	R monoresistant	RRTB		Relapse	previously treated	Pulmonary			Negative	Negative			Negative	Negative		Normal	Improved		Negative	Negative
2020	238	mdrrr238	35	male	Brong Ahafo	RR-TB	short course all-oral regimen	E,Z,Lfx,Pto,Hhd,Cfz,Bdq,Vit B59	58	1.7	20.0692	0	Yes	Unknown	Negative	unknown			No		None	No	MTB Detected medium	1	Positive		Positive	R monoresistant	RRTB		Relapse	previously treated	Pulmonary			Negative	Negative			Negative	Negative		Normal	Improved		Negative	Negative
2020	239	mdrrr239	36	male	Brong Ahafo	RR-TB	short course all-oral regimen	E,Z,Lfx,Pto,Hhd,Cfz,Bdq,Vit B60	60	1.73	20.0474	0	Yes	cat 1, cat 4	Negative	unknown			No		None	No	MTB Detected medium	1	Positive		Positive	R monoresistant	RRTB		Relapse	previously treated	Pulmonary			Negative	Negative			Negative	Negative	Mycobacterium intracellulare	Normal	Improved		Negative	Negative
2020	240	mdrrr240	55	male	greater accra	RR-TB	short course all-oral regimen	E,Z,Lfx,Pto,Hhd,Cfz,Bdq,Vit B61	52	1.56	21.3675	0	Yes	cat 1	Negative	unknown			No		None	No	MTB Detected medium	1	Positive	Mycobacterium intracellulare	Positive	R monoresistant	RRTB		Relapse	previously treated	Pulmonary			Negative	Negative			Negative	Negative		Normal	Improved		Negative	Negative
2020	241	mdrrr241	30	female	greater accra	MDR-TB	short course all-oral regimen	E,Z,Lfx,Pto,Hhd,Cfz,Bdq,Vit B62	60	1.53	25.6312	0	No		Positive	Yes	Yes	1st Line	No	unknown	None	No	MTB Detected very low	2	Negative		Negative	MDR-TB	MDRTB	unknown	New	New	Pulmonary			Negative	Negative			Negative	Negative		unknown			unknown	unknown
2020	242	mdrrr242	52	male	greater accra	MDR-TB	short course all-oral regimen	E,Z,Lfx,Pto,Hhd,Cfz,Bdq,Vit B63	44	1.75	14.3673	1	No	Unknown	Negative	No			No		None	No	MTB detected high	1	Positive		Positive	MDR-TB	MDRTB	unknown	New	New	Pulmonary			Negative	Negative			Negative	Negative		unknown			Positive	Negative
2020	243	mdrrr243	28	male	greater accra	MDR-TB	short course all-oral regimen	E,Z,Lfx,Pto,Hhd,Cfz,Bdq,Vit B64	78	1.78	24.6181	0	No		Negative	No			No	unknown	None	No	MTB detected high	1	Positive		Positive	MDR-TB	MDRTB	unknown	New	New	Pulmonary			Negative	Negative			Negative	Negative		unknown			Negative	Negative
2020	244	mdrrr244	64	male	greater accra	MDR-TB	short course all-oral regimen	E,Z,Lfx,Pto,Hhd,Cfz,Bdq,Vit B65	52	1.78	16.4121	1	No		Negative	No			No	unknown	None	No	MTB Detected medium	1	Negative		Negative	MDR-TB	MDRTB	unknown	New	New	Pulmonary			Negative	Negative			Negative	Negative		unknown			Negative	Negative
2020	245	mdrrr245	37	male	greater accra	MDR-TB	short course all-oral regimen	E,Z,Lfx,Pto,Hhd,Cfz,Bdq,Vit B66	50.1	1.25	32.064	0	No		Negative	No			No	unknown	None	No	MTB detected high	1	Positive		Positive	MDR-TB	MDRTB	unknown	New	New	Pulmonary			Negative	Negative			Negative	Negative		unknown			Negative	Negative
2020	246	mdrrr246	45	male	greater accra	RR-TB	short course all-oral regimen	E,Z,Lfx,Pto,Hhd,Cfz,Bdq,Vit B67	57	1.63	21.4536	0	No		Negative	No			No	unknown	None	No	MTB Detected medium	1	Positive		Negative	R monoresistant	RRTB	unknown	New	New	Pulmonary			Negative	Negative			Negative	Negative		unknown			Positive	Negative
2020	247	mdrrr247	58	male	greater accra	RR-TB	short course all-oral regimen	E,Z,Lfx,Pto,Hhd,Cfz,Bdq,Vit B68	51.6	1.62	19.6616	0	No		Negative	No			No	unknown	None	No	MTB Detected very low	2	Negative		Negative	R monoresistant	RRTB	unknown	New	New	Pulmonary			unknown	Unknown			unknown	unknown		unknown			unknown	unknown
2020	248	mdrrr248	63	male	greater accra	RR-TB	short course all-oral regimen	E,Z,Lfx,Pto,Hhd,Cfz,Bdq,Vit B69	55				No		Positive	Yes	Yes	1st Line	No	unknown	None	No	MTB Detected very low	2	Positive		Positive	R monoresistant	RRTB	unknown	New	New	Pulmonary			unknown	Unknown			unknown	unknown		unknown			unknown	unknown
2020	249	mdrrr249	38	male	greater accra	MDR-TB	short course all-oral regimen	E,Z,Lfx,Pto,Hhd,Cfz,Bdq,Vit B70	57	1.62	21.7193	0	No		Positive	Yes	Yes	1st Line	No	unknown	None	No	MTB detected high	1	Positive		Negative	MDR-TB	MDRTB	unknown	New	New	Pulmonary			Negative	Negative			Negative	Negative		unknown			Negative	Negative
2020	250	mdrrr250	37	male	greater accra	RR-TB	short course all-oral regimen	E,Z,Lfx,Pto,Hhd,Cfz,Bdq,Vit B71	45				No		Negative	No			No	unknown	None	No	MTB Detected very low	2	Positive		Positive	R monoresistant	RRTB	unknown	New	New	Pulmonary			unknown	Unknown			unknown	unknown		unknown			unknown	unknown
2020	251	mdrrr251	44	male	greater accra	MDR-TB	short course all-oral regimen	E,Z,Lfx,Pto,Hhd,Cfz,Bdq,Vit B72	62	1.74	20.4783	0	No		Positive	Yes	Yes	1st Line	No	unknown	None	No	MTB Detected medium	1	Positive		Positive	MDR-TB	MDRTB	unknown	New	New	Pulmonary			unknown	Negative			Negative	Negative		unknown			unknown	Negative
2020	252	mdrrr252	47	female	greater accra	RR-TB	short course all-oral regimen	E,Z,Lfx,Pto,Hhd,Cfz,Bdq,Vit B73	58.5	1.52	25.3203	0	No		Negative	No			No	unknown	None	No	MTB Detected very low	2	Positive		Positive	R monoresistant	RRTB	unknown	New	New	Pulmonary			Negative	Negative			unknown	unknown		unknown			Negative	Negative
2020	253	mdrrr253	26	male	greater accra	MDR-TB	short course all-oral regimen	E,Z,Lfx,Pto,Hhd,Cfz,Bdq,Vit B74	45	1.78	14.2028	1	No	Unknown	Negative	No			No		None	No	MTB Detected very low	2	Positive		Positive	MDR-TB	MDRTB	unknown	New	New	Pulmonary			Negative	Negative			Negative	Negative					Negative	Negative
2020	254	mdrrr254	34	male	greater accra	MDR-TB	short course all-oral regimen	E,Z,Lfx,Pto,Hhd,Cfz,Bdq,Vit B75	54	1.58	21.6311	0	No		Positive	Yes	Yes	1st Line	No	unknown	None	No	MTB Detected medium	1	Positive		Positive	MDR-TB	MDRTB	unknown	New	New	Pulmonary			Negative	Negative			Negative	Negative		unknown			Negative	Negative
2020	255	mdrrr255	52	female	greater accra	MDR-TB	short course all-oral regimen	E,Z,Lfx,Pto,Hhd,Cfz,Bdq,Vit B76	64	1.64	23.7954	0	No		Positive	Yes	Yes	1st Line	No	unknown	None		MTB Detected very low	2	Positive		Positive	MDR-TB	MDRTB	unknown	New	New	Pulmonary			Negative	Negative			Negative	Negative		unknown			Negative	Negative
2020	256	mdrrr256	70	male	greater accra	MDR-TB	short course all-oral regimen	E,Z,Lfx,Pto,Hhd,Cfz,Bdq,Vit B77	67				No		Negative	No			No	unknown	None	No	MTB Detected very low	2	Positive		Positive	MDR-TB	MDRTB	unknown	New	New	Pulmonary			unknown	Unknown			unknown	unknown					unknown	unknown
2020	257	mdrrr257	48	male	greater accra	MDR-TB	short course all-oral regimen	E,Z,Lfx,Pto,Hhd,Cfz,Bdq,Vit B78	63	1.92	17.0898	1	No		Positive	Yes	Yes	1st Line	No	unknown	None	No	MTB Detected medium	1	Positive		Positive	MDR-TB	MDRTB	unknown	New	New	Pulmonary			unknown	Unknown			unknown	unknown		unknown			unknown	unknown
2020	258	mdrrr258	45	male	greater accra	RR-TB	short course all-oral regimen	E,Z,Lfx,Pto,Hhd,Cfz,Bdq,Vit B79	50	1.8	15.4321	1	No		Negative	No			No	unknown	None	No	MTB Detected medium	1	Positive		Positive	R monoresistant	RRTB	unknown	New	New	Pulmonary			unknown	Unknown			unknown	unknown		unknown			unknown	unknown
2020	259	mdrrr259	45	male	greater accra	RR-TB	short course all-oral regimen	E,Z,Lfx,Pto,Hhd,Cfz,Bdq,Vit B80	55				No		Negative	No			No	unknown	None	No	Unknown		Positive		unknown	R monoresistant	RRTB	unknown	New	New	Pulmonary			unknown	Unknown			unknown	unknown		unknown			unknown	unknown
2020	260	mdrrr260	27	male	greater accra	RR-TB	short course all-oral regimen	E,Z,Lfx,Pto,Hhd,Cfz,Bdq,Vit B81	40	1.64	14.8721	1	No		Negative	No			No	unknown	None	No	MTB Detected medium	1	Positive		Positive	R monoresistant	RRTB	unknown	New	New	Pulmonary			unknown	Unknown			unknown	unknown		unknown			unknown	unknown
2020	261	mdrrr261	26	female	greater accra	RR-TB	short course all-oral regimen	E,Z,Lfx,Pto,Hhd,Cfz,Bdq,Vit B82	45				No		Negative	No			No	unknown	None	No	MTB detected high	1	Positive		unknown	R monoresistant	RRTB	unknown	New	New	Pulmonary			unknown	Unknown			unknown	unknown		unknown			unknown	unknown
2020	262	mdrrr262	44	male	greater accra	RR-TB	short course all-oral regimen	E,Z,Lfx,Pto,Hhd,Cfz,Bdq,Vit B83	70				No		Negative	No			No	unknown	None	No	MTB detected high	1	Positive		unknown	R monoresistant	RRTB	unknown	New	New	Pulmonary			unknown	Unknown			unknown	unknown		unknown			unknown	unknown
2020	263	mdrrr263	30	male	greater accra	RR-TB	short course all-oral regimen	E,Z,Lfx,Pto,Hhd,Cfz,Bdq,Vit B84	66	1.89	18.4765	0	No		Negative	No			No	unknown	None	No	MTB Detected medium	1	Positive		Positive	R monoresistant	RRTB	unknown	New	New	Pulmonary			Negative	Negative			unknown	unknown		unknown			unknown	unknown
2020	264	mdrrr264	38	male	greater accra	MDR-TB	short course all-oral regimen	E,Z,Lfx,Pto,Hhd,Cfz,Bdq,Vit B85	41	1.64	15.2439	1	No		Negative	No			No	unknown	None	Yes	MTB Detected medium	1	Positive		Negative	MDR-TB	MDRTB	unknown	New	New	Pulmonary			Negative	Negative			Negative	Negative		unknown			Negative	Negative
2020	265	mdrrr265	34	female	greater accra	RR-TB	short course all-oral regimen	E,Z,Lfx,Pto,Hhd,Cfz,Bdq,Vit B86	56	145	0.0026635	1	No		Positive	Yes	Yes	1st Line	No	unknown	None	No	MTB Detected very low	2	Negative		Negative	R monoresistant	RRTB	unknown	New	New	Pulmonary			Negative	Negative			Positive	Negative		unknown			Negative	Negative
2020	266	mdrrr266	21	male	greater accra	RR-TB	short course all-oral regimen	E,Z,Lfx,Pto,Hhd,Cfz,Bdq,Vit B87	55	1.78	17.3589	1	No		Negative	No			No	unknown	None	No	Unknown		Positive		Positive	R monoresistant	RRTB	unknown	New	New	Pulmonary			Positive	Positive			unknown	unknown		unknown			unknown	unknown
2020	267	mdrrr267	55	male	greater accra	RR-TB	short course all-oral regimen	E,Z,Lfx,Pto,Hhd,Cfz,Bdq,Vit B88	45	1.65	16.5289	1	No		Negative	No			No	unknown	None	No	MTB detected high	1	Positive		Positive	R monoresistant	RRTB	unknown	New	New	Pulmonary			Positive	Negative			Negative	Negative		unknown			Negative	Negative
2020	268	mdrrr268	48	male	greater accra	RR-TB	short course all-oral regimen	E,Z,Lfx,Pto,Hhd,Cfz,Bdq,Vit B89	60	1.69	21.0077	0	No	Unknown	Negative	unknown			No		None	No	MTB Detected medium	1	Positive		Negative	R monoresistant	RRTB	unknown	New	New	Pulmonary			Negative	Negative			Negative	Negative		unknown			Negative	Negative
2020	269	mdrrr269	58	male	greater accra	MDR-TB	short course all-oral regimen	E,Z,Lfx,Pto,Hhd,Cfz,Bdq,Vit B90	42	1.71	14.3634	1	No	Unknown	Negative	No			No		None	No	MTB Detected medium	1	Positive		Positive	MDR-TB	MDRTB	unknown	New	New	Pulmonary			Negative	Negative			Negative	Negative		unknown			unknown	unknown
2020	270	mdrrr270	34	female	eastern	RR-TB	short course all-oral regimen	E,Z,Lfx,Pto,Hhd,Cfz,Bdq,Vit B91	47	1.7	16.263	1	Yes	Unknown	Negative	unknown							Unknown		Positive		Positive	unknown	RRTB INH unkn		Unknown previous TB treatment history	previously treated	Pulmonary			unknown	Unknown			unknown	unknown					unknown	unknown
2020	271	mdrrr271	37	male	eastern	RR-TB	short course all-oral regimen	E,Z,Lfx,Pto,Hhd,Cfz,Bdq,Vit B92	37	1.71	12.6535	1	Yes	Unknown	Negative	unknown							MTB Detected medium	1	Positive		Negative	R monoresistant	RRTB	FQ susceptibe	Other previously treatment	previously treated	Pulmonary			Negative	Negative			unknown	Negative					Negative	Negative
2020	272	mdrrr272	74	male	eastern	MDR-TB	short course all-oral regimen	E,Z,Lfx,Pto,Hhd,Cfz,Bdq,Vit B93	38	1.61	14.6599	1	Yes	Unknown	Negative	unknown							MTB detected high	1	Positive		unknown	MDR-TB	MDRTB	FQ susceptibe	Relapse	previously treated	Pulmonary			Negative	Negative			unknown	unknown					unknown	unknown
2020	273	mdrrr273	37	male	eastern	MDR-TB	short course all-oral regimen	E,Z,Lfx,Pto,Hhd,Cfz,Bdq,Vit B94	36	1.62	13.7174	1	Yes	Unknown	Negative	unknown							MTB detected high	1	Positive		Positive	MDR-TB	MDRTB	FQ susceptibe	Relapse	previously treated	Pulmonary			Negative	Negative			unknown	unknown					unknown	unknown
2020	274	mdrrr274	44	male	eastern	RR-TB	short course all-oral regimen	E,Z,Lfx,Pto,Hhd,Cfz,Bdq,Vit B95	58	1.71	19.8352	0	Yes	Unknown	Positive	unknown	Yes	1st Line		unknown			MTB Detected very low	2	Positive	mycobacterium fortuitium	unknown	R monoresistant	RRTB	FQ susceptibe	Other previously treatment	previously treated	Pulmonary			Negative	Negative			unknown	unknown	Mycobacterium intracellulare at month 8				unknown	unknown
2020	275	mdrrr275	28	female	eastern	RR-TB	short course all-oral regimen	E,Z,Lfx,Pto,Hhd,Cfz,Bdq,Vit B96	34	1.6	13.2812	1	Yes		Negative								MTB Detected medium	1	Negative		Positive	R monoresistant	RRTB	FQ susceptibe	Unknown previous TB treatment history	previously treated	Pulmonary			Negative	Negative			Negative	Negative					Negative	Negative
2020	276	mdrrr276	66	male	eastern	RR-TB	short course all-oral regimen	E,Z,Lfx,Pto,Hhd,Cfz,Bdq,Vit B97	71	1.78	22.4088	0	No		Negative								MTB Detected medium	1	Unknown		unknown	R monoresistant	RRTB	FQ susceptibe	New	New	Pulmonary			Negative	Negative			unknown	unknown					unknown	unknown
2020	277	mdrrr277	46	female	eastern	RR-TB	short course all-oral regimen	E,Z,Lfx,Pto,Hhd,Cfz,Bdq,Vit B98	63.9	1.64	23.7582	0	No		Negative								MTB Detected very low	2	Unknown		unknown	R monoresistant	RRTB	FQ susceptibe	New	New	Pulmonary			Negative	Negative			Negative	Negative					Negative	Negative
2020	278	mdrrr278	45	male	eastern	RR-TB	short course all-oral regimen	E,Z,Lfx,Pto,Hhd,Cfz,Bdq,Vit B99	48	1.7	16.609	1	Yes	cat 1	Negative	unknown							MTB Detected medium	1	Positive		Positive	unknown	RRTB INH unkn	FQ susceptibe	Treatment after lost to follow up	previously treated	Pulmonary			Negative	Negative			Negative	Negative					Negative	Positive	mycobacterium intracelluare
2020	279	mdrrr279	57	male	eastern	MDR-TB	short course all-oral regimen	E,Z,Lfx,Pto,Hhd,Cfz,Bdq,Vit B100	32	1.73	10.692	1	Yes	Unknown	Negative	unknown							Unknown		Positive		Positive	MDR-TB	MDRTB	FQ susceptibe	Treatment after failure	previously treated	Pulmonary			Negative	Negative			unknown	unknown					unknown	unknown
2020	280	mdrrr280	42	male	eastern	RR-TB	short course all-oral regimen	E,Z,Lfx,Pto,Hhd,Cfz,Bdq,Vit B101							Negative								MTB Detected medium	1	Unknown		unknown	unknown	RRTB INH unkn		Unknown previous TB treatment history	previously treated	Pulmonary			unknown	Unknown			unknown	unknown					unknown	unknown
2020	281	mdrrr281	45	male	eastern	RR-TB	short course all-oral regimen	E,Z,Lfx,Pto,Hhd,Cfz,Bdq,Vit B102	64	1.76	20.6612	0	Yes	Unknown	Negative	unknown							MTB Detected medium	1	Positive		Positive	R monoresistant	RRTB	FQ susceptibe	Relapse	previously treated	Pulmonary			Negative	Negative			Negative	Negative		Consolidation	Improved		Negative	Negative
2020	282	mdrrr282	39	female	eastern	RR-TB	short course all-oral regimen	E,Z,Lfx,Pto,Hhd,Cfz,Bdq,Vit B103	50	1.58	20.0288	0	Yes	Unknown	Positive	Yes	Yes	1st Line		unknown			MTB detected high	1	Positive		Positive	R monoresistant	RRTB	FQ susceptibe	Relapse	previously treated	Pulmonary			Negative	Positive			Negative	Positive					unknown	unknown
2020	283	mdrrr283	59	male	eastern	RR-TB	short course all-oral regimen	E,Z,Lfx,Pto,Hhd,Cfz,Bdq,Vit B104	68	1.77	21.7051	0	Yes	Unknown	Negative	unknown							MTB Detected medium	1	Negative		unknown	R monoresistant	RRTB	FQ susceptibe	Relapse	previously treated	Pulmonary			Negative	Negative			Negative	Negative					Negative	Negative
2020	284	mdrrr284	29	male	eastern	RR-TB	short course all-oral regimen	E,Z,Lfx,Pto,Hhd,Cfz,Bdq,Vit B105	57.8	1.73	19.3124	0	Yes	cat 1	Negative	unknown							MTB Detected very low	2	Unknown		unknown	R monoresistant	RRTB	unknown	Treatment after lost to follow up	previously treated	Pulmonary	consolidation	disease	Negative	Negative			Negative	Negative	Mycobacterium intracellulare at month 8				Negative	Positive	mycobacterium intracelluare
2020	285	mdrrr285	45	male	eastern	RR-TB	short course all-oral regimen	E,Z,Lfx,Pto,Hhd,Cfz,Bdq,Vit B106	47	1.74	15.5238	1	No		Negative								MTB Detected very low	2	Unknown		unknown	R monoresistant	RRTB	unknown	New	New	Pulmonary			Negative	Negative			Negative	Negative					Negative	Negative
2020	286	mdrrr286	44	male	eastern	RR-TB	short course all-oral regimen	E,Z,Lfx,Pto,Hhd,Cfz,Bdq,Vit B107	44	1.6	17.1875	1			Negative								Unknown		Unknown		unknown	R monoresistant	RRTB	FQ susceptibe	Unknown previous TB treatment history	previously treated	Pulmonary			unknown	Unknown			unknown	unknown					unknown	unknown
2021	287	mdrrr287	33	male	Ashanti	RR-TB	short course all-oral regimen	E,Z,Lfx,Pto,Hhd,Cfz,Bdq,Vit B108	52	1.6	20.3125	0	No		Negative								MTB detected high	1	Positive		unknown	R monoresistant	RRTB		New	New	Pulmonary			Negative	Negative			Negative	Negative					unknown	unknown
2021	288	mdrrr288	25	male	Ashanti	RR-TB	short course all-oral regimen	E,Z,Lfx,Pto,Hhd,Cfz,Bdq,Vit B109	45	1.52	19.4771	0	Yes	Unknown	Negative	unknown							MTB Detected very low	2	Positive		unknown	R monoresistant	RRTB		Treatment after failure	previously treated	Pulmonary			Negative	Negative			unknown	unknown					unknown	unknown
2021	289	mdrrr289	30	female	Ashanti	RR-TB	short course all-oral regimen	E,Z,Lfx,Pto,Hhd,Cfz,Bdq,Vit B110	46.2	1.5	20.5333	0	No		Negative								MTB Detected very low	2	Unknown		unknown	R monoresistant	RRTB		New	New	Pulmonary			Negative	Negative			unknown	unknown					unknown	unknown
2021	290	mdrrr290	30	male	Ashanti	RR-TB	short course all-oral regimen	E,Z,Lfx,Pto,Hhd,Cfz,Bdq,Vit B111	50	1.55	20.8117	0	Yes	Unknown	Negative	unknown							MTB Detected medium	1	Positive		unknown	R monoresistant	RRTB		Relapse	previously treated	Pulmonary			Negative	Negative			unknown	unknown					unknown	unknown
2021	291	mdrrr291	40	male	Ashanti	RR-TB	short course all-oral regimen	E,Z,Lfx,Pto,Hhd,Cfz,Bdq,Vit B112	65.5	1.6	25.5859	0	Yes	Unknown	Negative	unknown							MTB Detected very low	2	Positive		Positive	R monoresistant	RRTB		Relapse	previously treated	Pulmonary			unknown	Unknown			unknown	unknown					unknown	unknown
2021	292	mdrrr292	48	female	Ashanti	MDR-TB	short course all-oral regimen	E,Z,Lfx,Pto,Hhd,Cfz,Bdq,Vit B113	48	1.55	19.9792	0	Yes	Unknown	Positive	Yes	Yes	1st Line		unknown			MTB Detected medium	1	Positive		unknown	MDR-TB	MDRTB		Treatment after lost to follow up	previously treated	Pulmonary			Negative	Negative			Negative	Negative					Negative	Negative
2021	293	mdrrr293	46	male	Ashanti	RR-TB	short course all-oral regimen	E,Z,Lfx,Pto,Hhd,Cfz,Bdq,Vit B115	49	1.63	18.4425	0	No		unknown	unknown							MTB detected high	1	Unknown		unknown	R monoresistant	RRTB		New	New	Pulmonary			unknown	Unknown			unknown	unknown					unknown	unknown
2021	294	mdrrr294	32	male	Ashanti	RR-TB	short course all-oral regimen	E,Z,Lfx,Pto,Hhd,Cfz,Bdq,Vit B116	48	1.65	17.6309	1	Yes	Unknown	Negative	unknown							MTB Detected very low	2	Positive		unknown	R monoresistant	RRTB		Treatment after lost to follow up	previously treated	Pulmonary			Negative	Negative			Negative	Negative					unknown	unknown
2021	295	mdrrr295	48	male	Ashanti	RR-TB	short course all-oral regimen	E,Z,Lfx,Pto,Hhd,Cfz,Bdq,Vit B117	65.5	1.68	23.2072	0	No		Positive	Yes	Yes	1st Line		unknown			MTB Detected medium	1	Positive		unknown	R monoresistant	RRTB		New	New	Pulmonary			Negative	Negative			Negative	Negative					unknown	unknown
2021	296	mdrrr296	32	female	Ashanti	RR-TB	short course all-oral regimen	E,Z,Lfx,Pto,Hhd,Cfz,Bdq,Vit B118	69.8	1.7	24.1522	0	Yes		Negative								MTB Detected medium	1	Positive		unknown	R monoresistant	RRTB		Treatment after lost to follow up	previously treated	Pulmonary			Negative	Negative			Negative	Negative					Negative	Negative
2021	297	mdrrr297	45	female	Ashanti	RR-TB	short course all-oral regimen	E,Z,Lfx,Pto,Hhd,Cfz,Bdq,Vit B119	52	1.54	21.9261	0	No		Positive	No	No			unknown			MTB detected high	1	Positive		unknown	R monoresistant	RRTB		New	New	Pulmonary			unknown	Unknown			unknown	unknown					unknown	unknown
2021	298	mdrrr298	51	male	Ashanti	RR-TB	short course all-oral regimen	E,Z,Lfx,Pto,Hhd,Cfz,Bdq,Vit B120	62.5	1.66	22.6811	0	No		Negative								MTB Detected very low	2	Positive		unknown	R monoresistant	RRTB		New	New	Pulmonary			Negative	Negative			Negative	Negative					Negative	Negative
2021	299	mdrrr299	52	male	Ashanti	RR-TB	short course all-oral regimen	E,Z,Lfx,Pto,Hhd,Cfz,Bdq,Vit B121	51.6	1.6	20.1562	0	No	Unknown	Negative	unknown							MTB Detected medium	1	Positive		Positive	R monoresistant	RRTB		New	New	Pulmonary			Negative	Negative			Negative	Negative					Negative	Negative
2021	300	mdrrr300	60	male	Ashanti	RR-TB	short course all-oral regimen	E,Z,Lfx,Pto,Hhd,Cfz,Bdq,Vit B122	46.2	1.52	19.9965	0	Yes	Unknown	Negative	unknown							MTB detected high	1	Positive		unknown	R monoresistant	RRTB		Relapse	previously treated	Pulmonary			Negative	Negative			Negative	Negative					Negative	Negative
2021	301	mdrrr301	21	female	Ashanti	RR-TB	short course all-oral regimen	E,Z,Lfx,Pto,Hhd,Cfz,Bdq,Vit B123	34.5	1.5	15.3333	1	Yes	Unknown	Negative	unknown							MTB detected high	1	Positive		unknown	R monoresistant	RRTB		Relapse	previously treated	Pulmonary			unknown	Unknown			unknown	unknown					unknown	unknown
2021	302	mdrrr302	32	female	Ashanti	RR-TB	short course all-oral regimen	E,Z,Lfx,Pto,Hhd,Cfz,Bdq,Vit B124	36.2	1.5	16.0889	1	Yes		Positive	Yes	Yes	1st Line		unknown			MTB Detected medium	1	Positive		unknown	R monoresistant	RRTB		Relapse	previously treated	Pulmonary			unknown	Unknown			unknown	unknown					unknown	unknown
2021	303	mdrrr303	45	male	Ashanti	RR-TB	short course all-oral regimen	E,Z,Lfx,Pto,Hhd,Cfz,Bdq,Vit B125	50	1.55	20.8117	0	No		Positive	Yes	Yes	1st Line		unknown			MTB detected very high	1	Positive		unknown	R monoresistant	RRTB		New	New	Pulmonary			Negative	Negative			Negative	Negative					Negative	Negative
2021	304	mdrrr304	31	male	Ashanti	RR-TB	short course all-oral regimen	E,Z,Lfx,Pto,Hhd,Cfz,Bdq,Vit B126	58	1.6	22.6562	0	No		Negative								MTB Detected medium	1	Positive		unknown	R monoresistant	RRTB		New	New	Pulmonary			Negative	Negative			Negative	Negative					unknown	unknown
2021	305	mdrrr305	42	male	Ashanti	RR-TB	short course all-oral regimen	E,Z,Lfx,Pto,Hhd,Cfz,Bdq,Vit B127	51	1.52	22.0741	0	No		Negative								MTB detected high	1	Positive		unknown	R monoresistant	RRTB		New	New	Pulmonary			Negative	Negative			Negative	Negative					Negative	Negative
2021	306	mdrrr306	36	male	Ashanti	MDR-TB	short course all-oral regimen	E,Z,Lfx,Pto,Hhd,Cfz,Bdq,Vit B128	60	1.62	22.8624	0	Yes	cat 1	Negative	unknown							MTB detected high	1	Positive	Mycobacterium intracellulare	Positive	MDR-TB	MDRTB		Treatment after failure	previously treated	Pulmonary	consolidation	disease	Negative	Negative			Negative	Negative					Negative	Negative
2021	307	mdrrr307	54	male	Ashanti	RR-TB	short course all-oral regimen	E,Z,Lfx,Pto,Hhd,Cfz,Bdq,Vit B129	41	1.6	16.0156	1	Yes	Unknown	Negative	unknown							MTB Detected very low	2	Negative		unknown	R monoresistant	RRTB		Relapse	previously treated	Pulmonary			Negative	Negative			Negative	Negative					Negative	Negative
2021	308	mdrrr308	60	female	Ashanti	RR-TB	short course all-oral regimen	E,Z,Lfx,Pto,Hhd,Cfz,Bdq,Vit B130	57	1.54	24.0344	0	No		Negative								MTB Detected medium	1	Positive		unknown	R monoresistant	RRTB		New	New	Pulmonary			unknown	Unknown			unknown	unknown					unknown	unknown
2021	309	mdrrr309	50	male	Ashanti	RR-TB	short course all-oral regimen	E,Z,Lfx,Pto,Hhd,Cfz,Bdq,Vit B131	39	1.52	16.8802	1	No		Negative								MTB detected high	1	Positive		unknown	R monoresistant	RRTB		New	New	Pulmonary			unknown	Unknown			unknown	unknown					unknown	unknown
2021	310	mdrrr310	30	female	Ashanti	RR-TB	short course all-oral regimen	E,Z,Lfx,Pto,Hhd,Cfz,Bdq,Vit B132	37.9	1.5	16.8444	1	No		Positive	Yes	Yes	1st Line		unknown			MTB Detected medium	1	Positive		unknown	R monoresistant	RRTB		New	New	Pulmonary			Negative	Negative			Negative	Negative					Negative	Negative
2021	311	mdrrr311	32	male	Ashanti	RR-TB	short course all-oral regimen	E,Z,Lfx,Pto,Hhd,Cfz,Bdq,Vit B133	50	1.6	19.5312	0	Yes	Unknown	Negative	unknown							MTB detected high	1	Positive		unknown	R monoresistant	RRTB		Relapse	previously treated	Pulmonary			Negative	Negative			Negative	Negative					Negative	Negative
2021	312	mdrrr312	33	male	Ashanti	RR-TB	short course all-oral regimen	E,Z,Lfx,Pto,Hhd,Cfz,Bdq,Vit B134	52	1.58	20.83	0	Yes	Unknown	Negative	unknown			Yes	type 1	Combination		MTB Detected very low	2	Positive		unknown	R monoresistant	RRTB		Treatment after lost to follow up	previously treated	Pulmonary			Negative	Negative			unknown	unknown					unknown	unknown
2021	313	mdrrr313	54	male	Ashanti	RR-TB	short course all-oral regimen	E,Z,Lfx,Pto,Hhd,Cfz,Bdq,Vit B135	49	1.56	20.1348	0	Yes	Unknown	Negative	unknown			Yes	type 2	Combination		MTB detected high	1	Positive		unknown	R monoresistant	RRTB		Relapse	previously treated	Pulmonary			Negative	Negative			Negative	Negative					Negative	Negative
2021	314	mdrrr314	78	female	Ashanti	RR-TB	short course all-oral regimen	E,Z,Lfx,Pto,Hhd,Cfz,Bdq,Vit B136	37	1.48	16.8919	1	No		Negative				Yes	type 1	Metformin		MTB detected very high	1	Positive		unknown	R monoresistant	RRTB		New	New	Pulmonary			Negative	Negative			Negative	Negative					Negative	Negative
2021	315	mdrrr315	48	male	Ashanti	RR-TB	short course all-oral regimen	E,Z,Lfx,Pto,Hhd,Cfz,Bdq,Vit B137	47.4	1.6	18.5156	0	No		Negative								MTB Detected medium	1	Positive		unknown	R monoresistant	RRTB		New	New	Pulmonary			Negative	Negative			Negative	Negative					unknown	unknown
2021	316	mdrrr316	26	male	Ashanti	RR-TB	short course all-oral regimen	E,Z,Lfx,Pto,Hhd,Cfz,Bdq,Vit B138	59	1.7	20.4152	0	No		Negative								MTB detected high	1	Positive		unknown	R monoresistant	RRTB		New	New	Pulmonary			Negative	Negative			Negative	Negative					Negative	Negative
2021	317	mdrrr317	42	male	Ashanti	RR-TB	short course all-oral regimen	E,Z,Lfx,Pto,Hhd,Cfz,Bdq,Vit B139	62	1.7	21.4533	0	Yes	Unknown	Positive	Yes	Yes	1st Line		unknown			MTB Detected medium	1	Positive		unknown	R monoresistant	RRTB		Relapse	previously treated	Pulmonary			Negative	Negative			Negative	Negative					unknown	unknown
2021	318	mdrrr318	41	male	Ashanti	RR-TB	short course all-oral regimen	E,Z,Lfx,Pto,Hhd,Cfz,Bdq,Vit B140	38	1.5	16.8889	1	No		Negative								MTB Detected very low	2	Positive		unknown	R monoresistant	RRTB		New	New	Pulmonary			Negative	Negative			Negative	Negative					unknown	unknown
2021	319	mdrrr319	32	male	Ashanti	RR-TB	short course all-oral regimen	E,Z,Lfx,Pto,Hhd,Cfz,Bdq,Vit B141	55	1.54	23.1911	0	Yes	Unknown	Negative	unknown							MTB Detected medium	1	Positive		unknown	R monoresistant	RRTB		Relapse	previously treated	Pulmonary			Positive	Positive			Negative	Negative					Negative	Negative
2021	320	mdrrr320	44	male	Ashanti	RR-TB	short course all-oral regimen	E,Z,Lfx,Pto,Hhd,Cfz,Bdq,Vit B142	46	1.55	19.1467	0	No		Negative								MTB Detected medium	1	Positive		unknown	R monoresistant	RRTB		New	New	Pulmonary			Negative	Negative			Negative	Negative					unknown	unknown
2021	321	mdrrr321	60	female	Ashanti	RR-TB	short course all-oral regimen	E,Z,Lfx,Pto,Hhd,Cfz,Bdq,Vit B143	46	1.5	20.4444	0	No		Negative								MTB Detected very low	2	Negative		unknown	R monoresistant	RRTB		New	New	Pulmonary			Negative	Negative			unknown	unknown					unknown	unknown
2021	322	mdrrr322	51	male	Ashanti	RR-TB	short course all-oral regimen	E,Z,Lfx,Pto,Hhd,Cfz,Bdq,Vit B144	51	1.58	20.4294	0	Yes	Unknown	Negative	unknown							MTB detected high	1	Positive		unknown	R monoresistant	RRTB		Relapse	previously treated	Pulmonary			Negative	Negative			Negative	Negative					unknown	unknown
2021	323	mdrrr323	46	male	Ashanti	RR-TB	short course all-oral regimen	E,Z,Lfx,Pto,Hhd,Cfz,Bdq,Vit B145	46.5	1.6	18.1641	0	No		Negative								MTB Detected medium	1	Unknown		unknown	R monoresistant	RRTB		New	New	Pulmonary			Negative	Negative			unknown	unknown					unknown	unknown
2021	324	mdrrr324	55	male	greater accra	RR-TB	short course all-oral regimen	E,Z,Lfx,Pto,Hhd,Cfz,Bdq,Vit B146							Negative								Unknown		Unknown		unknown	unknown	RRTB INH unkn		Unknown previous TB treatment history	previously treated	Pulmonary			unknown	Unknown			unknown	unknown					unknown	unknown
2021	325	mdrrr325	17	male	greater accra	MDR-TB	short course all-oral regimen	E,Z,Lfx,Pto,Hhd,Cfz,Bdq,Vit B147	43	1.67	15.4183	1	No		Positive	Yes	Yes	1st Line	No	unknown	None	No	MTB detected high	1	Positive		Positive	MDR-TB	MDRTB	unknown	New	New	Pulmonary			Negative	Negative			unknown	unknown					unknown	unknown
2021	326	mdrrr326	40	male	greater accra	MDR-TB	short course all-oral regimen	E,Z,Lfx,Pto,Hhd,Cfz,Bdq,Vit B148	43	1.62	16.3847	1	No		Negative	No			No		None	No	MTB detected high	1	Positive		Positive	MDR-TB	MDRTB	unknown	New	New	Pulmonary			Negative	Negative			Negative	Negative		unknown			Negative	Negative
2021	327	mdrrr327	30	male	greater accra	MDR-TB	short course all-oral regimen	E,Z,Lfx,Pto,Hhd,Cfz,Bdq,Vit B149	61	1.69	21.3578	0	No	Unknown	Negative	No			No		None	No	MTB Detected trace	3	Negative		Positive	MDR-TB	MDRTB	unknown	New	New	Pulmonary			Negative	Negative			Negative	Negative		unknown			Negative	Negative
2021	328	mdrrr328	25	male	greater accra	MDR-TB	short course all-oral regimen	E,Z,Lfx,Pto,Hhd,Cfz,Bdq,Vit B150	52	1.75	16.9796	1	No		Negative	No			No		None	No	MTB detected high	1	Positive		Positive	MDR-TB	MDRTB	unknown	New	New	Pulmonary			Negative	Negative			Negative	Negative		unknown			Negative	Negative
2021	329	mdrrr329	60	male	greater accra	MDR-TB	short course all-oral regimen	E,Z,Lfx,Pto,Hhd,Cfz,Bdq,Vit B151	49	1.77	15.6405	1	No		Negative	No			No		None	No	MTB detected high	1	Negative		Negative	MDR-TB	MDRTB	unknown	New	New	Pulmonary			Negative	Negative			Negative	unknown		unknown			unknown	unknown
2021	330	mdrrr330	27	male	greater accra	MDR-TB	short course all-oral regimen	E,Z,Lfx,Pto,Hhd,Cfz,Bdq,Vit B152	51	1.69	17.8565	1	No	Unknown	Negative	No			No		None	No	MTB Detected very low	2	Positive		Positive	MDR-TB	MDRTB	unknown	New	New	Pulmonary			unknown	Unknown			unknown	unknown		unknown			unknown	unknown
2021	331	mdrrr331	72	male	greater accra	MDR-TB	short course all-oral regimen	E,Z,Lfx,Pto,Hhd,Cfz,Bdq,Vit B153	52	1.7	17.9931	0	No		Negative	No			No		None	No	MTB detected high	1	Positive		Positive	MDR-TB	MDRTB	unknown	New	New	Pulmonary			Negative	Negative			Negative	Negative		unknown			Negative	Negative
2021	332	mdrrr332	41	female	greater accra	RR-TB	short course all-oral regimen	E,Z,Lfx,Pto,Hhd,Cfz,Bdq,Vit B154	47	1.63	17.6898	1	No	Unknown	Negative	No			No		None	No	MTB Detected trace	3	Negative		Negative	R monoresistant	RRTB	unknown	New	New	Pulmonary			Negative	Negative			Negative	Negative		unknown			Negative	Negative
2021	333	mdrrr333	43	female	greater accra	RR-TB	short course all-oral regimen	E,Z,Lfx,Pto,Hhd,Cfz,Bdq,Vit B155	64	1.6	25	0	No	Unknown	Negative	No			No		None	No	MTB Detected medium	1	Negative		unknown	R monoresistant	RRTB	unknown	New	New	Pulmonary			Negative	Negative			Negative	Negative		unknown			unknown	unknown
2021	334	mdrrr334	32	male	greater accra	RR-TB	short course all-oral regimen	E,Z,Lfx,Pto,Hhd,Cfz,Bdq,Vit B156	53	1.73	17.7086	1	No		Negative	No			No		None	No	MTB Detected medium	1	Positive		Positive	R monoresistant	RRTB	unknown	New	New	Pulmonary			Negative	Negative			Negative	Negative		unknown			unknown	unknown
2021	335	mdrrr335	48	female	greater accra	MDR-TB	short course all-oral regimen	E,Z,Lfx,Pto,Hhd,Cfz,Bdq,Vit B157	73	1.67	26.1752	0	No	Unknown	Positive	Yes	Yes	1st Line	No		None	No	MTB Detected medium	1	Positive		Positive	MDR-TB	MDRTB	unknown	New	New	Pulmonary			unknown	Negative			Negative	Negative		unknown			Negative	Negative
2021	336	mdrrr336	53	male	greater accra	MDR-TB	short course all-oral regimen	E,Z,Lfx,Pto,Hhd,Cfz,Bdq,Vit B158	54	1.67	19.3625	0	No		Negative	No			No		None	No	MTB Detected medium	1	Positive		Positive	MDR-TB	MDRTB	unknown	New	New	Pulmonary			Negative	Negative			Negative	Negative		unknown			Negative	Negative
2021	337	mdrrr337	56	male	greater accra	RR-TB	short course all-oral regimen	E,Z,Lfx,Pto,Hhd,Cfz,Bdq,Vit B159	55				No		Negative	No			No		None	No	MTB detected high	1	Positive		Positive	R monoresistant	RRTB	unknown	New	New	Pulmonary			unknown	Unknown			unknown	unknown		unknown			unknown	unknown
2021	338	mdrrr338	36	male	greater accra	RR-TB	short course all-oral regimen	E,Z,Lfx,Pto,Hhd,Cfz,Bdq,Vit B160	65				Yes	Unknown	Negative	No			No		None	No	MTB Detected medium	1	Positive		Positive	R monoresistant	RRTB	unknown	Other previously treatment	previously treated	Pulmonary			Negative	Negative			Negative	Negative		unknown			Negative	Negative
2021	339	mdrrr339	51	male	greater accra	MDR-TB	short course all-oral regimen	E,Z,Lfx,Pto,Hhd,Cfz,Bdq,Vit B161	50				No	Unknown	Negative	No			No		None	No	MTB Detected medium	1	Positive		Positive	MDR-TB	MDRTB	FQ susceptibe	New	New	Pulmonary			unknown	Unknown			unknown	unknown		unknown			unknown	unknown
2021	340	mdrrr340	25	male	greater accra	MDR-TB	short course all-oral regimen	E,Z,Lfx,Pto,Hhd,Cfz,Bdq,Vit B162	25	1.71	8.54964	1	No		Negative	No			No		None	No	MTB Detected very low	2	Negative		Negative	MDR-TB	MDRTB	unknown	New	New	Pulmonary			Negative	Negative			Negative	Negative		unknown			Negative	Negative
2021	341	mdrrr341	41	female	greater accra	RR-TB	short course all-oral regimen	E,Z,Lfx,Pto,Hhd,Cfz,Bdq,Vit B163	44	1.53	18.7962	0	No		Positive	Yes	Yes	1st Line	No	unknown	None	No	MTB Detected very low	2	Positive		Positive	R monoresistant	RRTB	unknown	New	New	Pulmonary			Negative	Negative			Negative	Negative		unknown			Negative	Negative
2021	342	mdrrr342	30	male	greater accra	MDR-TB	short course all-oral regimen	E,Z,Lfx,Pto,Hhd,Cfz,Bdq,Vit B164	58	1.85	16.9467	1	No	Unknown	Negative	No			No		None	No	MTB Detected medium	1	Positive		Positive	MDR-TB	MDRTB	unknown	New	New	Pulmonary			Negative	Negative			Negative	Negative		unknown			Negative	Negative
2021	343	mdrrr343	40	male	greater accra	RR-TB	short course all-oral regimen	E,Z,Lfx,Pto,Hhd,Cfz,Bdq,Vit B165	55	1.71	18.8092	0	No	Unknown	Negative	No			No		None	No	MTB Detected medium	1	Positive		Positive	R monoresistant	RRTB	unknown	New	New	Pulmonary			Negative	Negative			Negative	Negative		unknown			Negative	Negative
2021	344	mdrrr344	58	male	greater accra	RR-TB	short course all-oral regimen	E,Z,Lfx,Pto,Hhd,Cfz,Bdq,Vit B166	50				No		Positive	Yes	Yes	1st Line	No	unknown	None	No	MTB Detected very low	2	Positive		Positive	R monoresistant	RRTB	unknown	New	New	Pulmonary			unknown	Unknown			unknown	unknown		unknown			unknown	unknown
2021	345	mdrrr345	25	male	greater accra	MDR-TB	short course all-oral regimen	E,Z,Lfx,Pto,Hhd,Cfz,Bdq,Vit B167	80	1.81	24.4193	0	No	Unknown	Negative	No			No		None	No	MTB Detected medium	1	Positive		Positive	MDR-TB	MDRTB	unknown	New	New	Pulmonary			Negative	Negative			Negative	Negative		unknown			Negative	Negative
2021	346	mdrrr346	43	female	greater accra	MDR-TB	short course all-oral regimen	E,Z,Lfx,Pto,Hhd,Cfz,Bdq,Vit B168	50	1.65	18.3655	0	No		Negative	No			Yes	type 1	Metformin	Yes	MTB detected high	1	Positive		Positive	MDR-TB	MDRTB	unknown	New	New	Pulmonary			Positive	Negative			Negative	Negative		unknown			Negative	Negative
2021	347	mdrrr347	30	male	greater accra	RR-TB	short course all-oral regimen	E,Z,Lfx,Pto,Hhd,Cfz,Bdq,Vit B169	49.5	1.7	17.128	1	No		Negative	No			No		None	No	MTB detected high	1	Positive		Positive	R monoresistant	RRTB	unknown	New	New	Pulmonary			unknown	Unknown			unknown	unknown					unknown	unknown
2021	348	mdrrr348	30	male	greater accra	RR-TB	short course all-oral regimen	E,Z,Lfx,Pto,Hhd,Cfz,Bdq,Vit B170	42	1.67	15.0597	1	No	Unknown	Negative	No			No		None	No	MTB Detected medium	1	Positive		Positive	R monoresistant	RRTB	unknown	New	New	Pulmonary			Negative	Negative			unknown	unknown		unknown			unknown	unknown
2021	349	mdrrr349	50	male	greater accra	MDR-TB	short course all-oral regimen	E,Z,Lfx,Pto,Hhd,Cfz,Bdq,Vit B171	53	1.69	18.5568	0	No		Negative	No			No		None	No	MTB detected high	1	Positive		Positive	MDR-TB	MDRTB	unknown	New	New	Pulmonary			unknown	Unknown			unknown	unknown		unknown			unknown	unknown
2021	350	mdrrr350	56	female	greater accra	MDR-TB	short course all-oral regimen	E,Z,Lfx,Pto,Hhd,Cfz,Bdq,Vit B172	54	1.61	20.8325	0	No	Unknown	Negative	No			No		None	No	MTB Detected very low	2	Negative		Negative	MDR-TB	MDRTB	unknown	New	New	Pulmonary			Negative	Negative			Negative	Negative		unknown			Negative	Negative
2021	351	mdrrr351	49	male	greater accra	MDR-TB	short course all-oral regimen	E,Z,Lfx,Pto,Hhd,Cfz,Bdq,Vit B173	48	1.69	16.8061	1	No		Negative	No			No		None	No	MTB detected high	1	Positive		Positive	MDR-TB	MDRTB	unknown	New	New	Pulmonary			Negative	Negative			Negative	Negative		unknown			Negative	Negative
2021	352	mdrrr352	48	male	greater accra	MDR-TB	short course all-oral regimen	E,Z,Lfx,Pto,Hhd,Cfz,Bdq,Vit B174	49	1.76	15.8187	1	No	Unknown	Positive	Yes	Yes	1st Line	No		None	No	MTB detected high	1	Positive		Positive	MDR-TB	MDRTB	unknown	New	New	Pulmonary			Positive	Negative			Positive	Negative		unknown			Negative	Negative
2021	353	mdrrr353	32	female	greater accra	MDR-TB	short course all-oral regimen	E,Z,Lfx,Pto,Hhd,Cfz,Bdq,Vit B175	45	1.66	16.3304	1	No		Negative	No			No		None	No	MTB detected high	1	Positive		Positive	MDR-TB	MDRTB	unknown	New	New	Pulmonary			Negative	Negative			Negative	Negative		unknown			Negative	Negative
2021	354	mdrrr354	40	male	greater accra	RR-TB	short course all-oral regimen	E,Z,Lfx,Pto,Hhd,Cfz,Bdq,Vit B176	42	1.69	14.7054	1	No	Unknown	Positive	Yes	Yes	1st Line	No		None	No	MTB detected high	1	Positive		Positive	R monoresistant	RRTB	unknown	New	New	Pulmonary			Positive	Negative			unknown	unknown		unknown			unknown	unknown
2021	355	mdrrr355	68	male	greater accra	RR-TB	short course all-oral regimen	E,Z,Lfx,Pto,Hhd,Cfz,Bdq,Vit B177	46	1.66	16.6933	1	No	Unknown	Negative	No			No		None	No	MTB Detected very low	2	Negative		Negative	R monoresistant	RRTB	unknown	New	New	Pulmonary			Negative	Negative			Negative	Negative		unknown			unknown	unknown
2021	356	mdrrr356	82	female	greater accra	RR-TB	short course all-oral regimen	E,Z,Lfx,Pto,Hhd,Cfz,Bdq,Vit B178	40				No		Negative	No			No		None	No	MTB Detected medium	1	Negative		Negative	R monoresistant	RRTB	unknown	New	New	Pulmonary			unknown	Unknown			unknown	unknown		unknown			unknown	unknown
2021	357	mdrrr357	25	male	greater accra	MDR-TB	short course all-oral regimen	E,Z,Lfx,Pto,Hhd,Cfz,Bdq,Vit B179	54	1.72	18.2531	0	No	Unknown	Positive	Yes	Yes	1st Line	No		None	No	MTB detected high	1	Positive		Positive	MDR-TB	MDRTB	unknown	New	New	Pulmonary			Negative	Negative			Negative	Negative		unknown			unknown	unknown
2021	358	mdrrr358	42	female	greater accra	RR-TB	short course all-oral regimen	E,Z,Lfx,Pto,Hhd,Cfz,Bdq,Vit B180	52.5				No		Positive	Yes	Yes	1st Line	No	unknown	None	No	MTB Detected medium	1	Positive		Positive	R monoresistant	RRTB	unknown	New	New	Pulmonary			Negative	Negative			Negative	Negative		unknown			Negative	Negative
2021	359	mdrrr359	40	male	greater accra	MDR-TB	short course all-oral regimen	E,Z,Lfx,Pto,Hhd,Cfz,Bdq,Vit B181	49	1.76	15.8187	1	No		Negative	No			No		None	No	MTB detected high	1	Positive		Positive	MDR-TB	MDRTB	unknown	New	New	Pulmonary			Negative	Negative			Negative	Negative		unknown			unknown	Negative
2021	360	mdrrr360	52	female	greater accra	RR-TB	short course all-oral regimen	E,Z,Lfx,Pto,Hhd,Cfz,Bdq,Vit B182	55	1.78	17.3589	1	No		Positive	Yes	Yes	1st Line		unknown	None	No	MTB Detected very low	2	Positive		Positive	R monoresistant	RRTB	unknown	New	New	Pulmonary			unknown	Unknown			unknown	unknown		unknown			unknown	unknown
2021	361	mdrrr361	34	male	greater accra	RR-TB	short course all-oral regimen	E,Z,Lfx,Pto,Hhd,Cfz,Bdq,Vit B183	62	1.84	18.3129	0	No		Negative	No			No		None	No	MTB Detected very low	2	Negative		Negative	R monoresistant	RRTB	unknown	New	New	Pulmonary			unknown	Unknown			unknown	unknown		unknown			unknown	unknown
2021	362	mdrrr362	31	female	greater accra	RR-TB	short course all-oral regimen	E,Z,Lfx,Pto,Hhd,Cfz,Bdq,Vit B184	43	1.61	16.5889	1	No		Negative	No			No		None	No	MTB Detected very low	2	Negative		Negative	R monoresistant	RRTB	unknown	New	New	Pulmonary			Negative	Negative			Negative	unknown		unknown			Negative	unknown
2021	363	mdrrr363	46	male	greater accra	MDR-TB	short course all-oral regimen	E,Z,Lfx,Pto,Hhd,Cfz,Bdq,Vit B185	57	1.74	18.8268	0	No		Negative	No			No		None	No	MTB detected high	1	Negative		Negative	MDR-TB	MDRTB	unknown	New	New	Pulmonary			Negative	Negative			Negative	Negative		unknown			Negative	Negative
2021	364	mdrrr364	50	female	greater accra	RR-TB	short course all-oral regimen	E,Z,Lfx,Pto,Hhd,Cfz,Bdq,Vit B186	41	1.66	14.8788	1	No		Negative	No			No		None	No	MTB Detected very low	2	Positive		Positive	R monoresistant	RRTB	unknown	New	New	Pulmonary			unknown	Unknown			unknown	unknown		unknown			unknown	unknown
2021	365	mdrrr365	19	male	greater accra	RR-TB	short course all-oral regimen	E,Z,Lfx,Pto,Hhd,Cfz,Bdq,Vit B187	45	1.7	15.5709	1	No	Unknown	Negative	No		1st Line	No		None	No	MTB detected high	1	Negative		Positive	unknown	RRTB INH unkn	unknown	New	New	Pulmonary			Positive	Unknown			Negative	Negative		unknown			unknown	unknown
2021	366	mdrrr366	27	male	greater accra	RR-TB	short course all-oral regimen	E,Z,Lfx,Pto,Hhd,Cfz,Bdq,Vit B188	59	1.73	19.7133	0	No	Unknown	Negative	No			No		None	No	MTB Detected medium	1	Negative		Negative	R monoresistant	RRTB	FQ susceptibe	New	New	Pulmonary			Negative	Negative			Negative	Negative		unknown			Negative	Negative
2021	367	mdrrr367	45	female	greater accra	RR-TB	short course all-oral regimen	E,Z,Lfx,Pto,Hhd,Cfz,Bdq,Vit B189	86	1.61	33.1777	0	No		Negative	No			Yes	type 1	Metformin	No	MTB Detected medium	1	Positive		Positive	R monoresistant	RRTB	unknown	New	New	Pulmonary			Negative	Negative			Negative	Negative		unknown			Negative	Negative
2021	368	mdrrr368	31	male	eastern	RR-TB	short course all-oral regimen	E,Z,Lfx,Pto,Hhd,Cfz,Bdq,Vit B190	53	1.68	18.7783	0	Yes	Unknown	Positive	unknown	Yes	1st Line		unknown			MTB Detected medium	1	Positive		unknown	R monoresistant	RRTB	FQ susceptibe	Treatment after failure	previously treated	Pulmonary			Negative	Unknown			unknown	unknown					unknown	unknown
2021	369	mdrrr369	9	male	eastern	RR-TB	short course all-oral regimen	E,Z,Lfx,Pto,Hhd,Cfz,Bdq,Vit B191	22.5	1.27	13.95	1	Yes	Unknown	Positive	unknown	Yes	1st Line		unknown			MTB Detected medium	1	Positive		Positive	R monoresistant	RRTB	FQ susceptibe	Treatment after failure	previously treated	Pulmonary			Negative	Positive	mycobacterium intracellulare at month 3		unknown	unknown					unknown	unknown
2021	370	mdrrr370	54	female	eastern	MDR-TB	short course all-oral regimen	E,Z,Lfx,Pto,Hhd,Cfz,Bdq,Vit B192	50	1.64	18.5901	0	Yes	Unknown	Negative	unknown							MTB Detected medium	1	Positive		Positive	MDR-TB	MDRTB	FQ susceptibe	Treatment after failure	previously treated	Pulmonary			Negative	Unknown			unknown	unknown					unknown	unknown
2021	371	mdrrr371	49	female	eastern	RR-TB	short course all-oral regimen	E,Z,Lfx,Pto,Hhd,Cfz,Bdq,Vit B193	34	1.6	13.2812	1	Yes	cat 1	Negative	unknown							MTB Detected very low	2	Positive		Positive	R monoresistant	RRTB	FQ susceptibe	Relapse	previously treated	Pulmonary			Negative	Unknown	mycobacterium intracellulare at month 2		unknown	unknown	Mycobacterium intracellulare at month 8	Consolidation	Improved		unknown	Positive	mycoabcterium intracelluare
2021	372	mdrrr372	54	male	eastern	RR-TB	short course all-oral regimen	E,Z,Lfx,Pto,Hhd,Cfz,Bdq,Vit B194	95	1.86	27.4598	0	No		Negative								MTB Detected medium	1	Negative		Negative	R monoresistant	RRTB	unknown	New	New	Pulmonary	consolidation and cavitation	disease	Negative	Unknown	mycobacterium intracellulare at month 4		unknown	Positive	Mycobacyerium avium				unknown	unknown
2021	373	mdrrr373	50	female	eastern	RR-TB	short course all-oral regimen	E,Z,Lfx,Pto,Hhd,Cfz,Bdq,Vit B195	66	1.63	24.841	0	No		Positive	unknown	Yes	1st Line	No	unknown		No	MTB Detected very low	2	Positive		Positive	R monoresistant	RRTB	FQ susceptibe	New	New	Pulmonary			Negative	Unknown	mycobacterium intracellulare at month 5		unknown	unknown					unknown	unknown
2021	374	mdrrr374	54	male	eastern	RR-TB	short course all-oral regimen	E,Z,Lfx,Pto,Hhd,Cfz,Bdq,Vit B196	68	1.72	22.9854	0	No		Positive	unknown	Yes	1st Line	Yes	type 2	None	No	MTB Detected medium	1	Negative		Negative	R monoresistant	RRTB	unknown	New	New	Pulmonary			Negative	Unknown			unknown	unknown					unknown	unknown
2021	375	mdrrr375	32	female	eastern	RR-TB	short course all-oral regimen	E,Z,Lfx,Pto,Hhd,Cfz,Bdq,Vit B197	37.5	1.64	13.9426	1	Yes	cat 1	Negative	unknown							MTB Detected very low	2	Unknown		unknown	R monoresistant	RRTB	unknown	Relapse	previously treated	Pulmonary	consolidation	disease	Negative	Unknown			unknown	unknown	Mycobacterium intracelluare at month 4				unknown	unknown
2021	376	mdrrr376	39	female	eastern	RR-TB	short course all-oral regimen	E,Z,Lfx,Pto,Hhd,Cfz,Bdq,Vit B198	50	1.58	20.0288	0	Yes	Unknown	Positive	Yes	Yes	1st Line		unknown			Unknown		Positive		Positive	R monoresistant	RRTB	FQ susceptibe	Treatment after failure	previously treated	Pulmonary			Negative	Unknown			unknown	unknown					unknown	unknown
2021	377	mdrrr377	38	male	eastern	MDR-TB	short course all-oral regimen	E,Z,Lfx,Pto,Hhd,Cfz,Bdq,Vit B199	48	1.72	16.225	1	Yes	Unknown	Negative	unknown							Unknown		Positive		Negative	MDR-TB	MDRTB	FQ susceptibe	Relapse	previously treated	Pulmonary			Negative	Negative			Negative	Negative		unknown			Negative	Negative
2021	378	mdrrr378	47	male	eastern	MDR-TB	short course all-oral regimen	E,Z,Lfx,Pto,Hhd,Cfz,Bdq,Vit B200	44	1.67	15.7768	1	Yes	Unknown	Negative	unknown							MTB detected high	1	Positive		Negative	MDR-TB	MDRTB	FQ susceptibe	Other previously treatment	previously treated	Pulmonary			Negative	Unknown			unknown	unknown					unknown	unknown
2021	379	mdrrr379	29	female	eastern	MDR-TB	short course all-oral regimen	E,Z,Lfx,Pto,Hhd,Cfz,Bdq,Vit B201	32	1.5	14.2222	1	No		Negative								MTB detected high	1	Positive		Positive	MDR-TB	MDRTB	FQ susceptibe	New	New	Pulmonary	consolidation	disease	Negative	Unknown			unknown	unknown	Mycobacterium intracellulare at month 5				unknown	unknown
2021	380	mdrrr380	37	male	eastern	RR-TB	short course all-oral regimen	E,Z,Lfx,Pto,Hhd,Cfz,Bdq,Vit B202	61	1.73	20.3816	0	No		Negative								MTB Detected medium	1	Positive		Positive	R monoresistant	RRTB	FQ susceptibe	New	New	Pulmonary			Negative	Negative			Negative	Negative					unknown	unknown
[truncated: 17 more columns]
